# Supplementary material for: Whole-genome Sequence Analysis Revealed Novel Subjective Cognitive Decline-associated Genes in 10,763 Chinese
Source: Genomics Proteomics Bioinformatics. 2025 Jul 29;23(5):qzaf063. doi: 10.1093/gpbjnl/qzaf063 (PMC12561000; doi:10.1093/gpbjnl/qzaf063)
Supplement: qzaf063_Supplementary_Data [file qzaf063_supplementary_data.zip]

Archive with 18 entries (18 files):
- Supplementary figure 1.jpg
- Supplementary figure 2.jpg
- Supplementary figure 3.jpg
- Supplementary figure 4.jpg
- supplementary material captions.docx
- Supplementary table 1.docx
- Supplementary table 10.xlsx
- Supplementary table 11.docx
- Supplementary table 12.docx
- Supplementary table 13.docx
- Supplementary table 2.docx
- Supplementary table 3.docx
- Supplementary table 4.xlsx
- Supplementary table 5.docx
- Supplementary table 6.docx
- Supplementary table 7.docx
- Supplementary table 8.xlsx
- Supplementary table 9.xlsx
