# Supplementary material for: Whole-genome Sequence Analysis Revealed Novel Subjective Cognitive Decline-associated Genes in 10,763 Chinese
Source: Genomics Proteomics Bioinformatics. 2025 Jul 29;23(5):qzaf063. doi: 10.1093/gpbjnl/qzaf063 (PMC12561000; doi:10.1093/gpbjnl/qzaf063)
Supplement: qzaf063_Supplementary_Data [file qzaf063_supplementary_data.zip › Supplementary table 10.xlsx]

## Sheet: IVs-Blood
Table S10 Instrumental variables for Mendelian randomization analysis
Table S10A
SNP	Effect_allele.exposure	Other_allele.exposure	Effect_allele.outcome	Other_allele.outcome	Beta.exposure	Beta.outcome	Eaf.exposure	Eaf.outcome	Remove	Palindromic	Ambiguous	Id.outcome	Chr	Pos	Se.outcome	Samplesize.outcome	Pval.outcome	Outcome	Originalname.outcome	Outcome.deprecated	MR_keep.outcome	Data_source.outcome	Proxy.outcome	Target_snp.outcome	Proxy_snp.outcome	Target_a1.outcome	Target_a2.outcome	Proxy_a1.outcome	Proxy_a2.outcome	Exposure.x	Chr.exposure	Pos.exposure	Se.exposure	Exposure.y	MR_keep.exposure	Pval_origin.exposure	Id.exposure	Data_source.exposure	Exposure.name	action	MR_keep
rs1064524	T	C	T	C	1.29E−01	−1.10E−04	4.22E−02	5.13E−02	FALSE	FALSE	FALSE	ieu-b-5067	16	30492823	2.10E−04	488285	0.61	AD	Alzheimer's disease	Alzheimer's disease || ||	TRUE	igd	NA	NA	NA	NA	NA	NA	NA	SEPHS2	16	30492823	2.36E−02	ENSG00000179918	TRUE	reported	ubWW6V	textfile	Blood	2	TRUE
rs111230245	T	C	T	C	−7.42E−02	1.22E−04	1.24E−01	1.42E−01	FALSE	FALSE	FALSE	ieu-b-5067	16	30478891	1.33E−04	488285	0.36	AD	Alzheimer's disease	Alzheimer's disease || ||	TRUE	igd	NA	NA	NA	NA	NA	NA	NA	SEPHS2	16	30478891	1.21E−02	ENSG00000179918	TRUE	reported	ubWW6V	textfile	Blood	2	TRUE
rs11150585	G	A	G	A	5.92E−02	6.83E−05	5.63E−01	5.21E−01	FALSE	FALSE	FALSE	ieu-b-5067	16	30184286	9.28E−05	488285	0.46	AD	Alzheimer's disease	Alzheimer's disease || ||	TRUE	igd	NA	NA	NA	NA	NA	NA	NA	SEPHS2	16	30184286	8.54E−03	ENSG00000179918	TRUE	reported	ubWW6V	textfile	Blood	2	TRUE
rs11150586	T	C	T	C	−5.89E−02	−7.33E−05	3.67E−01	3.82E−01	FALSE	FALSE	FALSE	ieu-b-5067	16	30420851	9.53E−05	488285	0.44	AD	Alzheimer's disease	Alzheimer's disease || ||	TRUE	igd	NA	NA	NA	NA	NA	NA	NA	SEPHS2	16	30420851	8.25E−03	ENSG00000179918	TRUE	reported	ubWW6V	textfile	Blood	2	TRUE
rs11150588	A	G	A	G	1.40E−01	1.12E−04	3.69E−01	3.58E−01	FALSE	FALSE	FALSE	ieu-b-5067	16	30466798	9.78E−05	488285	0.25	AD	Alzheimer's disease	Alzheimer's disease || ||	TRUE	igd	NA	NA	NA	NA	NA	NA	NA	SEPHS2	16	30466798	8.22E−03	ENSG00000179918	TRUE	reported	ubWW6V	textfile	Blood	2	TRUE
rs11150589	T	C	T	C	−1.07E−01	−1.01E−04	4.55E−01	4.83E−01	FALSE	FALSE	FALSE	ieu-b-5067	16	30482494	9.33E−05	488285	0.28	AD	Alzheimer's disease	Alzheimer's disease || ||	TRUE	igd	NA	NA	NA	NA	NA	NA	NA	SEPHS2	16	30482494	8.00E−03	ENSG00000179918	TRUE	reported	ubWW6V	textfile	Blood	2	TRUE
rs11150590	T	C	T	C	−1.04E−01	−2.05E−05	3.43E−01	3.62E−01	FALSE	FALSE	FALSE	ieu-b-5067	16	30493881	9.64E−05	488285	0.83	AD	Alzheimer's disease	Alzheimer's disease || ||	TRUE	igd	NA	NA	NA	NA	NA	NA	NA	SEPHS2	16	30493881	8.41E−03	ENSG00000179918	TRUE	reported	ubWW6V	textfile	Blood	2	TRUE
rs111555633	A	G	A	G	−7.50E−02	1.41E−04	1.21E−01	1.41E−01	FALSE	FALSE	FALSE	ieu-b-5067	16	30475160	1.33E−04	488285	0.29	AD	Alzheimer's disease	Alzheimer's disease || ||	TRUE	igd	NA	NA	NA	NA	NA	NA	NA	SEPHS2	16	30475160	1.22E−02	ENSG00000179918	TRUE	reported	ubWW6V	textfile	Blood	2	TRUE
rs111688805	T	C	T	C	−7.26E−02	1.05E−04	1.20E−01	1.41E−01	FALSE	FALSE	FALSE	ieu-b-5067	16	30448522	1.35E−04	488285	0.44	AD	Alzheimer's disease	Alzheimer's disease || ||	TRUE	igd	NA	NA	NA	NA	NA	NA	NA	SEPHS2	16	30448522	1.25E−02	ENSG00000179918	TRUE	reported	ubWW6V	textfile	Blood	2	TRUE
rs112929095	A	G	A	G	−7.53E−02	−1.24E−04	2.16E−01	2.11E−01	FALSE	FALSE	FALSE	ieu-b-5067	16	30472693	1.15E−04	488285	0.29	AD	Alzheimer's disease	Alzheimer's disease || ||	TRUE	igd	NA	NA	NA	NA	NA	NA	NA	SEPHS2	16	30472693	9.76E−03	ENSG00000179918	TRUE	reported	ubWW6V	textfile	Blood	2	TRUE
rs113252371	T	C	T	C	−7.50E−02	−1.27E−04	2.13E−01	2.11E−01	FALSE	FALSE	FALSE	ieu-b-5067	16	30476517	1.14E−04	488285	0.27	AD	Alzheimer's disease	Alzheimer's disease || ||	TRUE	igd	NA	NA	NA	NA	NA	NA	NA	SEPHS2	16	30476517	9.78E−03	ENSG00000179918	TRUE	reported	ubWW6V	textfile	Blood	2	TRUE
rs1132812	A	G	A	G	−6.60E−02	−5.19E−05	4.36E−01	4.80E−01	FALSE	FALSE	FALSE	ieu-b-5067	16	30198151	9.28E−05	488285	0.58	AD	Alzheimer's disease	Alzheimer's disease || ||	TRUE	igd	NA	NA	NA	NA	NA	NA	NA	SEPHS2	16	30198151	8.06E−03	ENSG00000179918	TRUE	reported	ubWW6V	textfile	Blood	2	TRUE
rs11574947	T	C	T	C	5.82E−02	5.58E−05	1.95E−01	2.06E−01	FALSE	FALSE	FALSE	ieu-b-5067	16	30524676	1.17E−04	488285	0.64	AD	Alzheimer's disease	Alzheimer's disease || ||	TRUE	igd	NA	NA	NA	NA	NA	NA	NA	SEPHS2	16	30524676	1.06E−02	ENSG00000179918	TRUE	reported	ubWW6V	textfile	Blood	2	TRUE
rs11642676	G	C	G	C	−5.73E−02	−4.98E−06	3.29E−01	3.54E−01	FALSE	TRUE	FALSE	ieu-b-5067	16	30371655	9.68E−05	488285	0.95	AD	Alzheimer's disease	Alzheimer's disease || ||	TRUE	igd	NA	NA	NA	NA	NA	NA	NA	SEPHS2	16	30371655	8.46E−03	ENSG00000179918	TRUE	reported	ubWW6V	textfile	Blood	2	TRUE
rs11643652	A	G	A	G	−6.62E−02	−1.47E−04	2.24E−01	2.22E−01	FALSE	FALSE	FALSE	ieu-b-5067	16	30497597	1.11E−04	488285	0.19	AD	Alzheimer's disease	Alzheimer's disease || ||	TRUE	igd	NA	NA	NA	NA	NA	NA	NA	SEPHS2	16	30497597	9.54E−03	ENSG00000179918	TRUE	reported	ubWW6V	textfile	Blood	2	TRUE
rs11644392	C	T	C	T	−7.12E−02	−3.92E−05	4.34E−01	4.91E−01	FALSE	FALSE	FALSE	ieu-b-5067	16	30328317	9.29E−05	488285	0.67	AD	Alzheimer's disease	Alzheimer's disease || ||	TRUE	igd	NA	NA	NA	NA	NA	NA	NA	SEPHS2	16	30328317	8.06E−03	ENSG00000179918	TRUE	reported	ubWW6V	textfile	Blood	2	TRUE
rs11644433	C	T	C	T	−6.67E−02	−1.25E−04	2.26E−01	2.30E−01	FALSE	FALSE	FALSE	ieu-b-5067	16	30504046	1.10E−04	488285	0.26	AD	Alzheimer's disease	Alzheimer's disease || ||	TRUE	igd	NA	NA	NA	NA	NA	NA	NA	SEPHS2	16	30504046	9.50E−03	ENSG00000179918	TRUE	reported	ubWW6V	textfile	Blood	2	TRUE
rs11645581	C	T	C	T	−5.88E−02	−3.49E−06	3.31E−01	3.56E−01	FALSE	FALSE	FALSE	ieu-b-5067	16	30351624	9.69E−05	488285	0.96	AD	Alzheimer's disease	Alzheimer's disease || ||	TRUE	igd	NA	NA	NA	NA	NA	NA	NA	SEPHS2	16	30351624	8.45E−03	ENSG00000179918	TRUE	reported	ubWW6V	textfile	Blood	2	TRUE
rs11646130	C	T	C	T	−5.73E−02	−4.58E−06	3.28E−01	3.53E−01	FALSE	FALSE	FALSE	ieu-b-5067	16	30376959	9.67E−05	488285	0.96	AD	Alzheimer's disease	Alzheimer's disease || ||	TRUE	igd	NA	NA	NA	NA	NA	NA	NA	SEPHS2	16	30376959	8.45E−03	ENSG00000179918	TRUE	reported	ubWW6V	textfile	Blood	2	TRUE
rs11648955	A	C	A	C	−6.75E−02	−1.62E−04	2.25E−01	2.22E−01	FALSE	FALSE	FALSE	ieu-b-5067	16	30488694	1.12E−04	488285	0.15	AD	Alzheimer's disease	Alzheimer's disease || ||	TRUE	igd	NA	NA	NA	NA	NA	NA	NA	SEPHS2	16	30488694	9.53E−03	ENSG00000179918	TRUE	reported	ubWW6V	textfile	Blood	2	TRUE
rs117188736	T	C	T	C	−8.99E−01	6.56E−04	2.17E−02	7.80E−03	FALSE	FALSE	FALSE	ieu-b-5067	16	29849399	5.26E−04	488285	0.21	AD	Alzheimer's disease	Alzheimer's disease || ||	TRUE	igd	NA	NA	NA	NA	NA	NA	NA	SEPHS2	16	29849399	8.37E−02	ENSG00000179918	TRUE	reported	ubWW6V	textfile	Blood	2	TRUE
rs11862597	A	G	A	G	−7.19E−02	1.18E−04	1.24E−01	1.42E−01	FALSE	FALSE	FALSE	ieu-b-5067	16	30490854	1.33E−04	488285	0.37	AD	Alzheimer's disease	Alzheimer's disease || ||	TRUE	igd	NA	NA	NA	NA	NA	NA	NA	SEPHS2	16	30490854	1.21E−02	ENSG00000179918	TRUE	reported	ubWW6V	textfile	Blood	2	TRUE
rs11862806	G	A	G	A	−5.86E−02	−2.16E−05	3.45E−01	3.65E−01	FALSE	FALSE	FALSE	ieu-b-5067	16	30364071	9.63E−05	488285	0.82	AD	Alzheimer's disease	Alzheimer's disease || ||	TRUE	igd	NA	NA	NA	NA	NA	NA	NA	SEPHS2	16	30364071	8.35E−03	ENSG00000179918	TRUE	reported	ubWW6V	textfile	Blood	2	TRUE
rs11863150	G	A	G	A	−5.86E−02	−2.89E−05	3.49E−01	3.66E−01	FALSE	FALSE	FALSE	ieu-b-5067	16	30385503	9.61E−05	488285	0.76	AD	Alzheimer's disease	Alzheimer's disease || ||	TRUE	igd	NA	NA	NA	NA	NA	NA	NA	SEPHS2	16	30385503	8.35E−03	ENSG00000179918	TRUE	reported	ubWW6V	textfile	Blood	2	TRUE
rs11865716	A	G	A	G	−6.54E−02	−5.23E−05	4.58E−01	4.95E−01	FALSE	FALSE	FALSE	ieu-b-5067	16	30164488	9.26E−05	488285	0.57	AD	Alzheimer's disease	Alzheimer's disease || ||	TRUE	igd	NA	NA	NA	NA	NA	NA	NA	SEPHS2	16	30164488	8.07E−03	ENSG00000179918	TRUE	reported	ubWW6V	textfile	Blood	2	TRUE
rs12102320	A	C	A	C	−6.66E−02	−6.77E−05	4.41E−01	4.78E−01	FALSE	FALSE	FALSE	ieu-b-5067	16	30178516	9.26E−05	488285	0.46	AD	Alzheimer's disease	Alzheimer's disease || ||	TRUE	igd	NA	NA	NA	NA	NA	NA	NA	SEPHS2	16	30178516	8.01E−03	ENSG00000179918	TRUE	reported	ubWW6V	textfile	Blood	2	TRUE
rs12148933	T	C	T	C	−9.09E−02	−2.86E−05	4.27E−01	4.44E−01	FALSE	FALSE	FALSE	ieu-b-5067	16	30449408	9.46E−05	488285	0.76	AD	Alzheimer's disease	Alzheimer's disease || ||	TRUE	igd	NA	NA	NA	NA	NA	NA	NA	SEPHS2	16	30449408	8.12E−03	ENSG00000179918	TRUE	reported	ubWW6V	textfile	Blood	2	TRUE
rs12149321	T	C	T	C	−6.98E−02	−1.12E−04	1.99E−01	1.98E−01	FALSE	FALSE	FALSE	ieu-b-5067	16	30449389	1.18E−04	488285	0.35	AD	Alzheimer's disease	Alzheimer's disease || ||	TRUE	igd	NA	NA	NA	NA	NA	NA	NA	SEPHS2	16	30449389	1.00E−02	ENSG00000179918	TRUE	reported	ubWW6V	textfile	Blood	2	TRUE
rs12165013	A	G	A	G	−5.65E−02	−4.51E−06	3.38E−01	3.56E−01	FALSE	FALSE	FALSE	ieu-b-5067	16	30438138	9.81E−05	488285	0.95	AD	Alzheimer's disease	Alzheimer's disease || ||	TRUE	igd	NA	NA	NA	NA	NA	NA	NA	SEPHS2	16	30438138	8.49E−03	ENSG00000179918	TRUE	reported	ubWW6V	textfile	Blood	2	TRUE
rs12373078	G	T	G	T	6.44E−02	9.77E−05	5.10E−01	4.72E−01	FALSE	FALSE	FALSE	ieu-b-5067	16	30187676	9.27E−05	488285	0.29	AD	Alzheimer's disease	Alzheimer's disease || ||	TRUE	igd	NA	NA	NA	NA	NA	NA	NA	SEPHS2	16	30187676	8.00E−03	ENSG00000179918	TRUE	reported	ubWW6V	textfile	Blood	2	TRUE
rs12373113	T	C	T	C	6.57E−02	9.85E−05	5.08E−01	4.72E−01	FALSE	FALSE	FALSE	ieu-b-5067	16	30187513	9.27E−05	488285	0.29	AD	Alzheimer's disease	Alzheimer's disease || ||	TRUE	igd	NA	NA	NA	NA	NA	NA	NA	SEPHS2	16	30187513	7.99E−03	ENSG00000179918	TRUE	reported	ubWW6V	textfile	Blood	2	TRUE
rs12443981	A	C	A	C	1.41E−01	1.18E−04	3.73E−01	3.57E−01	FALSE	FALSE	FALSE	ieu-b-5067	16	30460055	9.81E−05	488285	0.23	AD	Alzheimer's disease	Alzheimer's disease || ||	TRUE	igd	NA	NA	NA	NA	NA	NA	NA	SEPHS2	16	30460055	8.20E−03	ENSG00000179918	TRUE	reported	ubWW6V	textfile	Blood	2	TRUE
rs12446288	A	G	A	G	−5.68E−02	−3.90E−05	3.44E−01	3.62E−01	FALSE	FALSE	FALSE	ieu-b-5067	16	30388709	9.64E−05	488285	0.68	AD	Alzheimer's disease	Alzheimer's disease || ||	TRUE	igd	NA	NA	NA	NA	NA	NA	NA	SEPHS2	16	30388709	8.36E−03	ENSG00000179918	TRUE	reported	ubWW6V	textfile	Blood	2	TRUE
rs12446863	T	G	T	G	7.43E−02	5.97E−05	3.59E−01	3.30E−01	FALSE	FALSE	FALSE	ieu-b-5067	16	30343843	9.92E−05	488285	0.54	AD	Alzheimer's disease	Alzheimer's disease || ||	TRUE	igd	NA	NA	NA	NA	NA	NA	NA	SEPHS2	16	30343843	8.88E−03	ENSG00000179918	TRUE	reported	ubWW6V	textfile	Blood	2	TRUE
rs12447165	T	C	T	C	9.17E−02	5.23E−05	3.55E−01	3.32E−01	FALSE	FALSE	FALSE	ieu-b-5067	16	30432274	1.00E−04	488285	0.59	AD	Alzheimer's disease	Alzheimer's disease || ||	TRUE	igd	NA	NA	NA	NA	NA	NA	NA	SEPHS2	16	30432274	8.39E−03	ENSG00000179918	TRUE	reported	ubWW6V	textfile	Blood	2	TRUE
rs12447833	T	C	T	C	−5.57E−02	−1.95E−05	3.28E−01	3.51E−01	FALSE	FALSE	FALSE	ieu-b-5067	16	30390314	9.70E−05	488285	0.83	AD	Alzheimer's disease	Alzheimer's disease || ||	TRUE	igd	NA	NA	NA	NA	NA	NA	NA	SEPHS2	16	30390314	8.47E−03	ENSG00000179918	TRUE	reported	ubWW6V	textfile	Blood	2	TRUE
rs12447919	A	T	A	T	1.41E−01	1.15E−04	3.71E−01	3.58E−01	FALSE	TRUE	FALSE	ieu-b-5067	16	30471189	9.77E−05	488285	0.24	AD	Alzheimer's disease	Alzheimer's disease || ||	TRUE	igd	NA	NA	NA	NA	NA	NA	NA	SEPHS2	16	30471189	8.23E−03	ENSG00000179918	TRUE	reported	ubWW6V	textfile	Blood	2	TRUE
rs12448354	A	G	A	G	1.20E−01	1.22E−04	3.68E−01	3.73E−01	FALSE	FALSE	FALSE	ieu-b-5067	16	30493630	9.63E−05	488285	0.21	AD	Alzheimer's disease	Alzheimer's disease || ||	TRUE	igd	NA	NA	NA	NA	NA	NA	NA	SEPHS2	16	30493630	8.27E−03	ENSG00000179918	TRUE	reported	ubWW6V	textfile	Blood	2	TRUE
rs12598978	T	G	T	G	−1.07E−01	−1.00E−04	4.55E−01	4.83E−01	FALSE	FALSE	FALSE	ieu-b-5067	16	30482540	9.32E−05	488285	0.28	AD	Alzheimer's disease	Alzheimer's disease || ||	TRUE	igd	NA	NA	NA	NA	NA	NA	NA	SEPHS2	16	30482540	8.00E−03	ENSG00000179918	TRUE	reported	ubWW6V	textfile	Blood	2	TRUE
rs12716977	T	C	T	C	−1.08E−01	−1.02E−04	4.57E−01	4.82E−01	FALSE	FALSE	FALSE	ieu-b-5067	16	30482803	9.32E−05	488285	0.28	AD	Alzheimer's disease	Alzheimer's disease || ||	TRUE	igd	NA	NA	NA	NA	NA	NA	NA	SEPHS2	16	30482803	8.01E−03	ENSG00000179918	TRUE	reported	ubWW6V	textfile	Blood	2	TRUE
rs12919578	A	G	A	G	6.04E−02	7.18E−05	5.32E−01	4.98E−01	FALSE	FALSE	FALSE	ieu-b-5067	16	30159107	9.28E−05	488285	0.44	AD	Alzheimer's disease	Alzheimer's disease || ||	TRUE	igd	NA	NA	NA	NA	NA	NA	NA	SEPHS2	16	30159107	8.49E−03	ENSG00000179918	TRUE	reported	ubWW6V	textfile	Blood	2	TRUE
rs12921440	C	T	C	T	−6.06E−02	−6.91E−05	3.66E−01	3.83E−01	FALSE	FALSE	FALSE	ieu-b-5067	16	30408765	9.51E−05	488285	0.46	AD	Alzheimer's disease	Alzheimer's disease || ||	TRUE	igd	NA	NA	NA	NA	NA	NA	NA	SEPHS2	16	30408765	8.29E−03	ENSG00000179918	TRUE	reported	ubWW6V	textfile	Blood	2	TRUE
rs12922786	C	T	C	T	−6.07E−02	−8.28E−05	4.36E−01	5.01E−01	FALSE	FALSE	FALSE	ieu-b-5067	16	30330888	9.31E−05	488285	0.37	AD	Alzheimer's disease	Alzheimer's disease || ||	TRUE	igd	NA	NA	NA	NA	NA	NA	NA	SEPHS2	16	30330888	8.66E−03	ENSG00000179918	TRUE	reported	ubWW6V	textfile	Blood	2	TRUE
rs12922984	C	T	C	T	−8.28E−02	−5.54E−05	4.52E−01	5.00E−01	FALSE	FALSE	FALSE	ieu-b-5067	16	30514470	9.27E−05	488285	0.55	AD	Alzheimer's disease	Alzheimer's disease || ||	TRUE	igd	NA	NA	NA	NA	NA	NA	NA	SEPHS2	16	30514470	8.02E−03	ENSG00000179918	TRUE	reported	ubWW6V	textfile	Blood	2	TRUE
rs12923573	T	C	T	C	−8.43E−02	−5.47E−05	4.50E−01	5.00E−01	FALSE	FALSE	FALSE	ieu-b-5067	16	30514296	9.27E−05	488285	0.56	AD	Alzheimer's disease	Alzheimer's disease || ||	TRUE	igd	NA	NA	NA	NA	NA	NA	NA	SEPHS2	16	30514296	8.03E−03	ENSG00000179918	TRUE	reported	ubWW6V	textfile	Blood	2	TRUE
rs12926510	C	T	C	T	−1.15E−01	−1.05E−04	4.64E−01	4.84E−01	FALSE	FALSE	FALSE	ieu-b-5067	16	30469919	9.36E−05	488285	0.26	AD	Alzheimer's disease	Alzheimer's disease || ||	TRUE	igd	NA	NA	NA	NA	NA	NA	NA	SEPHS2	16	30469919	8.01E−03	ENSG00000179918	TRUE	reported	ubWW6V	textfile	Blood	2	TRUE
rs12929754	G	A	G	A	−8.72E−02	−6.84E−05	4.49E−01	4.93E−01	FALSE	FALSE	FALSE	ieu-b-5067	16	30512443	9.30E−05	488285	0.47	AD	Alzheimer's disease	Alzheimer's disease || ||	TRUE	igd	NA	NA	NA	NA	NA	NA	NA	SEPHS2	16	30512443	8.03E−03	ENSG00000179918	TRUE	reported	ubWW6V	textfile	Blood	2	TRUE
rs12930787	G	C	G	C	−4.98E−02	−7.13E−06	3.37E−01	3.54E−01	FALSE	TRUE	FALSE	ieu-b-5067	16	30381303	9.67E−05	488285	0.93	AD	Alzheimer's disease	Alzheimer's disease || ||	TRUE	igd	NA	NA	NA	NA	NA	NA	NA	SEPHS2	16	30381303	8.47E−03	ENSG00000179918	TRUE	reported	ubWW6V	textfile	Blood	2	TRUE
rs12931792	A	G	A	G	6.00E−02	7.33E−05	4.77E−01	4.98E−01	FALSE	FALSE	FALSE	ieu-b-5067	16	30158757	9.27E−05	488285	0.43	AD	Alzheimer's disease	Alzheimer's disease || ||	TRUE	igd	TRUE	rs12931792	rs7199462	G	A	T	G	SEPHS2	16	30156398	8.06E−03	ENSG00000179918	TRUE	reported	ubWW6V	textfile	Blood	2	TRUE
rs13331817	A	G	A	G	−6.43E−02	−5.25E−05	4.47E−01	4.86E−01	FALSE	FALSE	FALSE	ieu-b-5067	16	30172627	9.26E−05	488285	0.57	AD	Alzheimer's disease	Alzheimer's disease || ||	TRUE	igd	NA	NA	NA	NA	NA	NA	NA	SEPHS2	16	30172627	7.98E−03	ENSG00000179918	TRUE	reported	ubWW6V	textfile	Blood	2	TRUE
rs13333093	C	A	C	A	−5.86E−02	−6.84E−05	3.66E−01	3.83E−01	FALSE	FALSE	FALSE	ieu-b-5067	16	30407269	9.51E−05	488285	0.47	AD	Alzheimer's disease	Alzheimer's disease || ||	TRUE	igd	NA	NA	NA	NA	NA	NA	NA	SEPHS2	16	30407269	8.25E−03	ENSG00000179918	TRUE	reported	ubWW6V	textfile	Blood	2	TRUE
rs138082532	C	T	C	T	6.21E−02	6.23E−05	5.68E−01	5.09E−01	FALSE	FALSE	FALSE	ieu-b-5067	16	30323308	9.31E−05	488285	0.5	AD	Alzheimer's disease	Alzheimer's disease || ||	TRUE	igd	NA	NA	NA	NA	NA	NA	NA	SEPHS2	16	30323308	8.60E−03	ENSG00000179918	TRUE	reported	ubWW6V	textfile	Blood	2	TRUE
rs140935476	G	A	G	A	6.28E−02	6.24E−05	5.73E−01	5.09E−01	FALSE	FALSE	FALSE	ieu-b-5067	16	30343236	9.31E−05	488285	0.5	AD	Alzheimer's disease	Alzheimer's disease || ||	TRUE	igd	NA	NA	NA	NA	NA	NA	NA	SEPHS2	16	30343236	8.61E−03	ENSG00000179918	TRUE	reported	ubWW6V	textfile	Blood	2	TRUE
rs143248356	T	C	T	C	−7.10E−02	−7.16E−05	4.14E−01	4.99E−01	FALSE	FALSE	FALSE	ieu-b-5067	16	30339003	9.38E−05	488285	0.44	AD	Alzheimer's disease	Alzheimer's disease || ||	TRUE	igd	TRUE	rs143248356	rs12445084	T	C	C	T	SEPHS2	16	30323810	8.25E−03	ENSG00000179918	TRUE	reported	ubWW6V	textfile	Blood	2	TRUE
rs144208959	A	G	A	G	−7.10E−02	−4.01E−05	4.37E−01	4.91E−01	FALSE	FALSE	FALSE	ieu-b-5067	16	30323380	9.29E−05	488285	0.66	AD	Alzheimer's disease	Alzheimer's disease || ||	TRUE	igd	NA	NA	NA	NA	NA	NA	NA	SEPHS2	16	30323380	8.06E−03	ENSG00000179918	TRUE	reported	ubWW6V	textfile	Blood	2	TRUE
rs146098127	G	A	G	A	−5.08E−02	−2.41E−05	3.29E−01	3.63E−01	FALSE	FALSE	FALSE	ieu-b-5067	16	30346692	9.69E−05	488285	0.8	AD	Alzheimer's disease	Alzheimer's disease || ||	TRUE	igd	NA	NA	NA	NA	NA	NA	NA	SEPHS2	16	30346692	9.14E−03	ENSG00000179918	TRUE	reported	ubWW6V	textfile	Blood	2	TRUE
rs1557672	T	C	T	C	1.00E−01	1.17E−04	3.33E−01	3.51E−01	FALSE	FALSE	FALSE	ieu-b-5067	16	30510571	9.75E−05	488285	0.23	AD	Alzheimer's disease	Alzheimer's disease || ||	TRUE	igd	NA	NA	NA	NA	NA	NA	NA	SEPHS2	16	30510571	8.46E−03	ENSG00000179918	TRUE	reported	ubWW6V	textfile	Blood	2	TRUE
rs17839544	C	T	C	T	−7.39E−02	1.18E−04	1.21E−01	1.41E−01	FALSE	FALSE	FALSE	ieu-b-5067	16	30491783	1.33E−04	488285	0.37	AD	Alzheimer's disease	Alzheimer's disease || ||	TRUE	igd	NA	NA	NA	NA	NA	NA	NA	SEPHS2	16	30491783	1.22E−02	ENSG00000179918	TRUE	reported	ubWW6V	textfile	Blood	2	TRUE
rs1978079	T	C	T	C	−5.30E−02	1.95E−05	2.84E−01	2.85E−01	FALSE	FALSE	FALSE	ieu-b-5067	16	30508568	1.03E−04	488285	0.85	AD	Alzheimer's disease	Alzheimer's disease || ||	TRUE	igd	TRUE	rs1978079	rs8044405	T	C	A	G	SEPHS2	16	30505512	8.87E−03	ENSG00000179918	TRUE	reported	ubWW6V	textfile	Blood	2	TRUE
rs2005219	C	A	C	A	5.44E−02	4.22E−05	3.47E−01	3.31E−01	FALSE	FALSE	FALSE	ieu-b-5067	16	30141258	9.88E−05	488285	0.66	AD	Alzheimer's disease	Alzheimer's disease || ||	TRUE	igd	NA	NA	NA	NA	NA	NA	NA	SEPHS2	16	30141258	8.44E−03	ENSG00000179918	TRUE	reported	ubWW6V	textfile	Blood	2	TRUE
rs2073917	A	G	A	G	−5.01E−02	7.84E−06	2.94E−01	3.28E−01	FALSE	FALSE	FALSE	ieu-b-5067	16	30516492	1.02E−04	488285	0.94	AD	Alzheimer's disease	Alzheimer's disease || ||	TRUE	igd	NA	NA	NA	NA	NA	NA	NA	SEPHS2	16	30516492	8.72E−03	ENSG00000179918	TRUE	reported	ubWW6V	textfile	Blood	2	TRUE
rs2083237	T	C	T	C	6.21E−02	8.07E−05	5.05E−01	4.64E−01	FALSE	FALSE	FALSE	ieu-b-5067	16	30175509	9.28E−05	488285	0.38	AD	Alzheimer's disease	Alzheimer's disease || ||	TRUE	igd	NA	NA	NA	NA	NA	NA	NA	SEPHS2	16	30175509	8.00E−03	ENSG00000179918	TRUE	reported	ubWW6V	textfile	Blood	2	TRUE
rs2230434	T	C	T	C	−7.65E−02	1.43E−04	9.55E−02	1.16E−01	FALSE	FALSE	FALSE	ieu-b-5067	16	30518096	1.45E−04	488285	0.32	AD	Alzheimer's disease	Alzheimer's disease || ||	TRUE	igd	NA	NA	NA	NA	NA	NA	NA	SEPHS2	16	30518096	1.39E−02	ENSG00000179918	TRUE	reported	ubWW6V	textfile	Blood	2	TRUE
rs2285459	T	C	T	C	−1.05E−01	−9.87E−05	4.26E−01	4.56E−01	FALSE	FALSE	FALSE	ieu-b-5067	16	30495657	9.32E−05	488285	0.29	AD	Alzheimer's disease	Alzheimer's disease || ||	TRUE	igd	TRUE	rs2285459	rs7197010	T	C	T	C	SEPHS2	16	30495412	8.03E−03	ENSG00000179918	TRUE	reported	ubWW6V	textfile	Blood	2	TRUE
rs2289292	T	C	T	C	5.42E−02	1.04E−04	3.44E−01	3.35E−01	FALSE	FALSE	FALSE	ieu-b-5067	16	30097630	9.84E−05	488285	0.29	AD	Alzheimer's disease	Alzheimer's disease || ||	TRUE	igd	NA	NA	NA	NA	NA	NA	NA	SEPHS2	16	30097630	8.43E−03	ENSG00000179918	TRUE	reported	ubWW6V	textfile	Blood	2	TRUE
rs28529403	C	T	C	T	4.87E−02	1.02E−04	4.08E−01	3.99E−01	FALSE	FALSE	FALSE	ieu-b-5067	16	30141985	9.49E−05	488285	0.28	AD	Alzheimer's disease	Alzheimer's disease || ||	TRUE	igd	TRUE	rs28529403	rs55732507	C	T	C	T	SEPHS2	16	30134656	8.19E−03	ENSG00000179918	TRUE	reported	ubWW6V	textfile	Blood	2	TRUE
rs2887799	A	G	A	G	6.35E−02	6.05E−05	4.90E−01	4.64E−01	FALSE	FALSE	FALSE	ieu-b-5067	16	30165725	9.29E−05	488285	0.51	AD	Alzheimer's disease	Alzheimer's disease || ||	TRUE	igd	TRUE	rs2887799	rs4787495	G	A	T	C	SEPHS2	16	30163833	7.99E−03	ENSG00000179918	TRUE	reported	ubWW6V	textfile	Blood	2	TRUE
rs2911213	T	C	T	C	−6.24E−02	−8.02E−05	4.47E−01	5.03E−01	FALSE	FALSE	FALSE	ieu-b-5067	16	30324494	9.32E−05	488285	0.39	AD	Alzheimer's disease	Alzheimer's disease || ||	TRUE	igd	NA	NA	NA	NA	NA	NA	NA	SEPHS2	16	30324494	8.72E−03	ENSG00000179918	TRUE	reported	ubWW6V	textfile	Blood	2	TRUE
rs3087438	A	G	A	G	1.19E−01	1.21E−04	3.77E−01	3.87E−01	FALSE	FALSE	FALSE	ieu-b-5067	16	30500761	9.51E−05	488285	0.2	AD	Alzheimer's disease	Alzheimer's disease || ||	TRUE	igd	NA	NA	NA	NA	NA	NA	NA	SEPHS2	16	30500761	8.21E−03	ENSG00000179918	TRUE	reported	ubWW6V	textfile	Blood	2	TRUE
rs34499019	T	C	T	C	−6.67E−02	−1.25E−04	2.27E−01	2.30E−01	FALSE	FALSE	FALSE	ieu-b-5067	16	30501609	1.10E−04	488285	0.26	AD	Alzheimer's disease	Alzheimer's disease || ||	TRUE	igd	NA	NA	NA	NA	NA	NA	NA	SEPHS2	16	30501609	9.49E−03	ENSG00000179918	TRUE	reported	ubWW6V	textfile	Blood	2	TRUE
rs34686249	A	T	A	T	−7.55E−02	−1.30E−04	2.13E−01	2.10E−01	FALSE	TRUE	FALSE	ieu-b-5067	16	30473083	1.15E−04	488285	0.26	AD	Alzheimer's disease	Alzheimer's disease || ||	TRUE	igd	NA	NA	NA	NA	NA	NA	NA	SEPHS2	16	30473083	9.76E−03	ENSG00000179918	TRUE	reported	ubWW6V	textfile	Blood	2	TRUE
rs34876239	T	C	T	C	1.20E−01	1.20E−04	3.75E−01	3.86E−01	FALSE	FALSE	FALSE	ieu-b-5067	16	30498824	9.52E−05	488285	0.21	AD	Alzheimer's disease	Alzheimer's disease || ||	TRUE	igd	NA	NA	NA	NA	NA	NA	NA	SEPHS2	16	30498824	8.24E−03	ENSG00000179918	TRUE	reported	ubWW6V	textfile	Blood	2	TRUE
rs35069260	C	T	C	T	−7.61E−02	9.19E−05	1.18E−01	1.34E−01	FALSE	FALSE	FALSE	ieu-b-5067	16	30502558	1.36E−04	488285	0.5	AD	Alzheimer's disease	Alzheimer's disease || ||	TRUE	igd	NA	NA	NA	NA	NA	NA	NA	SEPHS2	16	30502558	1.23E−02	ENSG00000179918	TRUE	reported	ubWW6V	textfile	Blood	2	TRUE
rs35480350	A	G	A	G	−5.76E−02	−5.38E−06	3.27E−01	3.54E−01	FALSE	FALSE	FALSE	ieu-b-5067	16	30366039	9.70E−05	488285	0.95	AD	Alzheimer's disease	Alzheimer's disease || ||	TRUE	igd	NA	NA	NA	NA	NA	NA	NA	SEPHS2	16	30366039	8.46E−03	ENSG00000179918	TRUE	reported	ubWW6V	textfile	Blood	2	TRUE
rs3574	C	G	C	G	−5.88E−02	−6.69E−05	3.66E−01	3.82E−01	FALSE	TRUE	FALSE	ieu-b-5067	16	30411382	9.52E−05	488285	0.48	AD	Alzheimer's disease	Alzheimer's disease || ||	TRUE	igd	NA	NA	NA	NA	NA	NA	NA	SEPHS2	16	30411382	8.26E−03	ENSG00000179918	TRUE	reported	ubWW6V	textfile	Blood	2	TRUE
rs35822450	C	T	C	T	1.19E−01	1.18E−04	3.73E−01	3.87E−01	FALSE	FALSE	FALSE	ieu-b-5067	16	30498783	9.52E−05	488285	0.21	AD	Alzheimer's disease	Alzheimer's disease || ||	TRUE	igd	NA	NA	NA	NA	NA	NA	NA	SEPHS2	16	30498783	8.25E−03	ENSG00000179918	TRUE	reported	ubWW6V	textfile	Blood	2	TRUE
rs3809624	C	T	C	T	5.32E−02	1.03E−04	3.37E−01	3.24E−01	FALSE	FALSE	FALSE	ieu-b-5067	16	30102802	9.90E−05	488285	0.3	AD	Alzheimer's disease	Alzheimer's disease || ||	TRUE	igd	NA	NA	NA	NA	NA	NA	NA	SEPHS2	16	30102802	8.47E−03	ENSG00000179918	TRUE	reported	ubWW6V	textfile	Blood	2	TRUE
rs3809627	A	C	A	C	5.49E−02	7.48E−05	4.39E−01	4.02E−01	FALSE	FALSE	FALSE	ieu-b-5067	16	30103160	9.45E−05	488285	0.43	AD	Alzheimer's disease	Alzheimer's disease || ||	TRUE	igd	NA	NA	NA	NA	NA	NA	NA	SEPHS2	16	30103160	8.01E−03	ENSG00000179918	TRUE	reported	ubWW6V	textfile	Blood	2	TRUE
rs4232893	G	A	G	A	−6.64E−02	−2.31E−04	1.46E−01	1.56E−01	FALSE	FALSE	FALSE	ieu-b-5067	16	30423751	1.27E−04	488285	0.0690001	AD	Alzheimer's disease	Alzheimer's disease || ||	TRUE	igd	NA	NA	NA	NA	NA	NA	NA	SEPHS2	16	30423751	1.13E−02	ENSG00000179918	TRUE	reported	ubWW6V	textfile	Blood	2	TRUE
rs4238961	C	T	C	T	8.48E−02	2.57E−05	3.58E−01	3.35E−01	FALSE	FALSE	FALSE	ieu-b-5067	16	30380486	9.81E−05	488285	0.79	AD	Alzheimer's disease	Alzheimer's disease || ||	TRUE	igd	NA	NA	NA	NA	NA	NA	NA	SEPHS2	16	30380486	8.33E−03	ENSG00000179918	TRUE	reported	ubWW6V	textfile	Blood	2	TRUE
rs4243232	C	T	C	T	−8.28E−02	−5.70E−05	4.53E−01	5.00E−01	FALSE	FALSE	FALSE	ieu-b-5067	16	30514723	9.26E−05	488285	0.54	AD	Alzheimer's disease	Alzheimer's disease || ||	TRUE	igd	NA	NA	NA	NA	NA	NA	NA	SEPHS2	16	30514723	8.02E−03	ENSG00000179918	TRUE	reported	ubWW6V	textfile	Blood	2	TRUE
rs4247355	A	G	A	G	−5.79E−02	−2.62E−05	3.32E−01	3.51E−01	FALSE	FALSE	FALSE	ieu-b-5067	16	30398408	9.69E−05	488285	0.780001	AD	Alzheimer's disease	Alzheimer's disease || ||	TRUE	igd	TRUE	rs4247355	rs62055459	A	G	T	C	SEPHS2	16	30392099	8.45E−03	ENSG00000179918	TRUE	reported	ubWW6V	textfile	Blood	2	TRUE
rs4340343	G	C	G	C	−6.02E−02	−6.76E−05	3.71E−01	3.83E−01	FALSE	TRUE	FALSE	ieu-b-5067	16	30404484	9.50E−05	488285	0.47	AD	Alzheimer's disease	Alzheimer's disease || ||	TRUE	igd	NA	NA	NA	NA	NA	NA	NA	SEPHS2	16	30404484	8.23E−03	ENSG00000179918	TRUE	reported	ubWW6V	textfile	Blood	2	TRUE
rs4341759	A	G	A	G	8.47E−02	7.10E−05	3.93E−01	3.90E−01	FALSE	FALSE	FALSE	ieu-b-5067	16	30514103	9.49E−05	488285	0.450001	AD	Alzheimer's disease	Alzheimer's disease || ||	TRUE	igd	NA	NA	NA	NA	NA	NA	NA	SEPHS2	16	30514103	8.18E−03	ENSG00000179918	TRUE	reported	ubWW6V	textfile	Blood	2	TRUE
rs4344767	C	T	C	T	5.45E−02	6.96E−05	4.96E−01	4.61E−01	FALSE	FALSE	FALSE	ieu-b-5067	16	30165139	9.32E−05	488285	0.450001	AD	Alzheimer's disease	Alzheimer's disease || ||	TRUE	igd	NA	NA	NA	NA	NA	NA	NA	SEPHS2	16	30165139	8.59E−03	ENSG00000179918	TRUE	reported	ubWW6V	textfile	Blood	2	TRUE
rs4350585	A	G	A	G	−8.57E−02	−1.73E−04	3.13E−01	3.19E−01	FALSE	FALSE	FALSE	ieu-b-5067	16	30507265	9.95E−05	488285	0.0830004	AD	Alzheimer's disease	Alzheimer's disease || ||	TRUE	igd	TRUE	rs4350585	rs6565189	A	G	T	G	SEPHS2	16	30505513	8.62E−03	ENSG00000179918	TRUE	reported	ubWW6V	textfile	Blood	2	TRUE
rs4433823	A	G	A	G	−8.13E−02	−1.45E−04	1.10E−01	1.30E−01	FALSE	FALSE	FALSE	ieu-b-5067	16	30433730	1.39E−04	488285	0.3	AD	Alzheimer's disease	Alzheimer's disease || ||	TRUE	igd	NA	NA	NA	NA	NA	NA	NA	SEPHS2	16	30433730	1.28E−02	ENSG00000179918	TRUE	reported	ubWW6V	textfile	Blood	2	TRUE
rs4465620	C	T	C	T	−6.29E−02	1.94E−05	3.45E−01	3.71E−01	FALSE	FALSE	FALSE	ieu-b-5067	16	30432103	9.74E−05	488285	0.85	AD	Alzheimer's disease	Alzheimer's disease || ||	TRUE	igd	NA	NA	NA	NA	NA	NA	NA	SEPHS2	16	30432103	8.39E−03	ENSG00000179918	TRUE	reported	ubWW6V	textfile	Blood	2	TRUE
rs4471699	T	G	T	G	−7.18E−02	−3.99E−05	4.35E−01	4.91E−01	FALSE	FALSE	FALSE	ieu-b-5067	16	30320307	9.29E−05	488285	0.66	AD	Alzheimer's disease	Alzheimer's disease || ||	TRUE	igd	NA	NA	NA	NA	NA	NA	NA	SEPHS2	16	30320307	8.10E−03	ENSG00000179918	TRUE	reported	ubWW6V	textfile	Blood	2	TRUE
rs4500746	T	C	T	C	−8.26E−02	−1.72E−04	3.03E−01	3.19E−01	FALSE	FALSE	FALSE	ieu-b-5067	16	30504344	9.94E−05	488285	0.0840001	AD	Alzheimer's disease	Alzheimer's disease || ||	TRUE	igd	NA	NA	NA	NA	NA	NA	NA	SEPHS2	16	30504344	8.66E−03	ENSG00000179918	TRUE	reported	ubWW6V	textfile	Blood	2	TRUE
rs4572412	A	C	A	C	−8.56E−02	−2.49E−05	1.95E−01	2.23E−01	FALSE	FALSE	FALSE	ieu-b-5067	16	30501216	1.11E−04	488285	0.82	AD	Alzheimer's disease	Alzheimer's disease || ||	TRUE	igd	NA	NA	NA	NA	NA	NA	NA	SEPHS2	16	30501216	1.00E−02	ENSG00000179918	TRUE	reported	ubWW6V	textfile	Blood	2	TRUE
rs4630562	A	G	A	G	−1.04E−01	−1.08E−04	4.23E−01	4.53E−01	FALSE	FALSE	FALSE	ieu-b-5067	16	30500985	9.31E−05	488285	0.25	AD	Alzheimer's disease	Alzheimer's disease || ||	TRUE	igd	NA	NA	NA	NA	NA	NA	NA	SEPHS2	16	30500985	8.03E−03	ENSG00000179918	TRUE	reported	ubWW6V	textfile	Blood	2	TRUE
rs4787493	G	T	G	T	5.64E−02	4.06E−05	3.45E−01	3.30E−01	FALSE	FALSE	FALSE	ieu-b-5067	16	30139900	9.89E−05	488285	0.68	AD	Alzheimer's disease	Alzheimer's disease || ||	TRUE	igd	NA	NA	NA	NA	NA	NA	NA	SEPHS2	16	30139900	8.46E−03	ENSG00000179918	TRUE	reported	ubWW6V	textfile	Blood	2	TRUE
rs4787494	C	T	C	T	6.68E−02	7.93E−05	5.30E−01	4.98E−01	FALSE	FALSE	FALSE	ieu-b-5067	16	30152468	9.29E−05	488285	0.39	AD	Alzheimer's disease	Alzheimer's disease || ||	TRUE	igd	NA	NA	NA	NA	NA	NA	NA	SEPHS2	16	30152468	8.06E−03	ENSG00000179918	TRUE	reported	ubWW6V	textfile	Blood	2	TRUE
rs4787495	C	T	C	T	6.27E−02	6.05E−05	5.03E−01	4.64E−01	FALSE	FALSE	FALSE	ieu-b-5067	16	30165725	9.29E−05	488285	0.51	AD	Alzheimer's disease	Alzheimer's disease || ||	TRUE	igd	NA	NA	NA	NA	NA	NA	NA	SEPHS2	16	30165725	7.98E−03	ENSG00000179918	TRUE	reported	ubWW6V	textfile	Blood	2	TRUE
rs4787642	C	T	C	T	−6.01E−02	−7.86E−06	3.30E−01	3.54E−01	FALSE	FALSE	FALSE	ieu-b-5067	16	30359408	9.70E−05	488285	0.93	AD	Alzheimer's disease	Alzheimer's disease || ||	TRUE	igd	NA	NA	NA	NA	NA	NA	NA	SEPHS2	16	30359408	8.46E−03	ENSG00000179918	TRUE	reported	ubWW6V	textfile	Blood	2	TRUE
rs4787643	G	A	G	A	−5.76E−02	−2.39E−05	3.30E−01	3.51E−01	FALSE	FALSE	FALSE	ieu-b-5067	16	30393660	9.68E−05	488285	0.8	AD	Alzheimer's disease	Alzheimer's disease || ||	TRUE	igd	NA	NA	NA	NA	NA	NA	NA	SEPHS2	16	30393660	8.45E−03	ENSG00000179918	TRUE	reported	ubWW6V	textfile	Blood	2	TRUE
rs4787644	G	A	G	A	−6.56E−02	−2.31E−04	1.45E−01	1.56E−01	FALSE	FALSE	FALSE	ieu-b-5067	16	30418119	1.27E−04	488285	0.0700003	AD	Alzheimer's disease	Alzheimer's disease || ||	TRUE	igd	NA	NA	NA	NA	NA	NA	NA	SEPHS2	16	30418119	1.14E−02	ENSG00000179918	TRUE	reported	ubWW6V	textfile	Blood	2	TRUE
rs4787645	T	C	T	C	1.41E−01	1.18E−04	3.73E−01	3.57E−01	FALSE	FALSE	FALSE	ieu-b-5067	16	30457350	9.82E−05	488285	0.23	AD	Alzheimer's disease	Alzheimer's disease || ||	TRUE	igd	NA	NA	NA	NA	NA	NA	NA	SEPHS2	16	30457350	8.20E−03	ENSG00000179918	TRUE	reported	ubWW6V	textfile	Blood	2	TRUE
rs4788408	G	A	G	A	−6.24E−02	−6.58E−05	4.27E−01	4.92E−01	FALSE	FALSE	FALSE	ieu-b-5067	16	30340674	9.31E−05	488285	0.48	AD	Alzheimer's disease	Alzheimer's disease || ||	TRUE	igd	NA	NA	NA	NA	NA	NA	NA	SEPHS2	16	30340674	8.67E−03	ENSG00000179918	TRUE	reported	ubWW6V	textfile	Blood	2	TRUE
rs4788409	G	A	G	A	−5.79E−02	−2.35E−05	3.30E−01	3.51E−01	FALSE	FALSE	FALSE	ieu-b-5067	16	30393771	9.68E−05	488285	0.8	AD	Alzheimer's disease	Alzheimer's disease || ||	TRUE	igd	NA	NA	NA	NA	NA	NA	NA	SEPHS2	16	30393771	8.45E−03	ENSG00000179918	TRUE	reported	ubWW6V	textfile	Blood	2	TRUE
rs4788410	A	G	A	G	−5.46E−02	−2.31E−05	3.42E−01	3.51E−01	FALSE	FALSE	FALSE	ieu-b-5067	16	30396805	9.69E−05	488285	0.81	AD	Alzheimer's disease	Alzheimer's disease || ||	TRUE	igd	NA	NA	NA	NA	NA	NA	NA	SEPHS2	16	30396805	8.48E−03	ENSG00000179918	TRUE	reported	ubWW6V	textfile	Blood	2	TRUE
rs4788411	G	A	G	A	−5.47E−02	−2.61E−05	3.41E−01	3.51E−01	FALSE	FALSE	FALSE	ieu-b-5067	16	30396815	9.69E−05	488285	0.780001	AD	Alzheimer's disease	Alzheimer's disease || ||	TRUE	igd	NA	NA	NA	NA	NA	NA	NA	SEPHS2	16	30396815	8.48E−03	ENSG00000179918	TRUE	reported	ubWW6V	textfile	Blood	2	TRUE
rs4788413	C	T	C	T	−5.90E−02	−1.93E−05	3.29E−01	3.52E−01	FALSE	FALSE	FALSE	ieu-b-5067	16	30410445	9.69E−05	488285	0.84	AD	Alzheimer's disease	Alzheimer's disease || ||	TRUE	igd	NA	NA	NA	NA	NA	NA	NA	SEPHS2	16	30410445	8.46E−03	ENSG00000179918	TRUE	reported	ubWW6V	textfile	Blood	2	TRUE
rs4788414	G	T	G	T	−6.09E−02	−3.90E−06	3.32E−01	3.56E−01	FALSE	FALSE	FALSE	ieu-b-5067	16	30434160	9.78E−05	488285	0.96	AD	Alzheimer's disease	Alzheimer's disease || ||	TRUE	igd	NA	NA	NA	NA	NA	NA	NA	SEPHS2	16	30434160	8.50E−03	ENSG00000179918	TRUE	reported	ubWW6V	textfile	Blood	2	TRUE
rs4788415	T	C	T	C	−7.81E−02	−2.20E−04	9.03E−02	9.65E−02	FALSE	FALSE	FALSE	ieu-b-5067	16	30439309	1.60E−04	488285	0.17	AD	Alzheimer's disease	Alzheimer's disease || ||	TRUE	igd	NA	NA	NA	NA	NA	NA	NA	SEPHS2	16	30439309	1.43E−02	ENSG00000179918	TRUE	reported	ubWW6V	textfile	Blood	2	TRUE
rs4788416	C	T	C	T	1.40E−01	1.07E−04	3.71E−01	3.56E−01	FALSE	FALSE	FALSE	ieu-b-5067	16	30450383	9.85E−05	488285	0.28	AD	Alzheimer's disease	Alzheimer's disease || ||	TRUE	igd	NA	NA	NA	NA	NA	NA	NA	SEPHS2	16	30450383	8.18E−03	ENSG00000179918	TRUE	reported	ubWW6V	textfile	Blood	2	TRUE
rs4788417	C	T	C	T	1.43E−01	1.07E−04	3.69E−01	3.56E−01	FALSE	FALSE	FALSE	ieu-b-5067	16	30451914	9.84E−05	488285	0.28	AD	Alzheimer's disease	Alzheimer's disease || ||	TRUE	igd	NA	NA	NA	NA	NA	NA	NA	SEPHS2	16	30451914	8.21E−03	ENSG00000179918	TRUE	reported	ubWW6V	textfile	Blood	2	TRUE
rs4889495	T	G	T	G	1.19E−01	1.22E−04	3.76E−01	3.87E−01	FALSE	FALSE	FALSE	ieu-b-5067	16	30502152	9.50E−05	488285	0.2	AD	Alzheimer's disease	Alzheimer's disease || ||	TRUE	igd	NA	NA	NA	NA	NA	NA	NA	SEPHS2	16	30502152	8.23E−03	ENSG00000179918	TRUE	reported	ubWW6V	textfile	Blood	2	TRUE
rs4889496	T	G	T	G	−1.01E−01	−7.13E−05	4.66E−01	4.93E−01	FALSE	FALSE	FALSE	ieu-b-5067	16	30511740	9.30E−05	488285	0.450001	AD	Alzheimer's disease	Alzheimer's disease || ||	TRUE	igd	NA	NA	NA	NA	NA	NA	NA	SEPHS2	16	30511740	9.00E−03	ENSG00000179918	TRUE	reported	ubWW6V	textfile	Blood	2	TRUE
rs55732507	C	T	C	T	4.83E−02	1.02E−04	4.12E−01	3.99E−01	FALSE	FALSE	FALSE	ieu-b-5067	16	30141985	9.49E−05	488285	0.28	AD	Alzheimer's disease	Alzheimer's disease || ||	TRUE	igd	NA	NA	NA	NA	NA	NA	NA	SEPHS2	16	30141985	8.17E−03	ENSG00000179918	TRUE	reported	ubWW6V	textfile	Blood	2	TRUE
rs56060058	T	C	T	C	5.91E−02	1.21E−06	3.67E−01	3.11E−01	FALSE	FALSE	FALSE	ieu-b-5067	16	30120301	1.03E−04	488285	1	AD	Alzheimer's disease	Alzheimer's disease || ||	TRUE	igd	NA	NA	NA	NA	NA	NA	NA	SEPHS2	16	30120301	9.61E−03	ENSG00000179918	TRUE	reported	ubWW6V	textfile	Blood	2	TRUE
rs56079926	T	C	T	C	5.45E−02	8.32E−05	3.70E−01	3.49E−01	FALSE	FALSE	FALSE	ieu-b-5067	16	30120372	9.99E−05	488285	0.41	AD	Alzheimer's disease	Alzheimer's disease || ||	TRUE	igd	NA	NA	NA	NA	NA	NA	NA	SEPHS2	16	30120372	8.45E−03	ENSG00000179918	TRUE	reported	ubWW6V	textfile	Blood	2	TRUE
rs56369689	G	A	G	A	5.68E−02	−2.24E−05	3.94E−01	3.48E−01	FALSE	FALSE	FALSE	ieu-b-5067	16	30120308	9.94E−05	488285	0.82	AD	Alzheimer's disease	Alzheimer's disease || ||	TRUE	igd	NA	NA	NA	NA	NA	NA	NA	SEPHS2	16	30120308	8.35E−03	ENSG00000179918	TRUE	reported	ubWW6V	textfile	Blood	2	TRUE
rs56376319	A	G	A	G	6.92E−02	7.33E−05	5.25E−01	4.98E−01	FALSE	FALSE	FALSE	ieu-b-5067	16	30162305	9.26E−05	488285	0.43	AD	Alzheimer's disease	Alzheimer's disease || ||	TRUE	igd	NA	NA	NA	NA	NA	NA	NA	SEPHS2	16	30162305	7.97E−03	ENSG00000179918	TRUE	reported	ubWW6V	textfile	Blood	2	TRUE
rs56399904	T	C	T	C	6.28E−02	4.95E−05	5.04E−01	4.70E−01	FALSE	FALSE	FALSE	ieu-b-5067	16	30166183	9.28E−05	488285	0.59	AD	Alzheimer's disease	Alzheimer's disease || ||	TRUE	igd	NA	NA	NA	NA	NA	NA	NA	SEPHS2	16	30166183	7.99E−03	ENSG00000179918	TRUE	reported	ubWW6V	textfile	Blood	2	TRUE
rs57149692	C	G	C	G	4.90E−02	1.01E−04	4.09E−01	3.98E−01	FALSE	TRUE	FALSE	ieu-b-5067	16	30142021	9.49E−05	488285	0.28	AD	Alzheimer's disease	Alzheimer's disease || ||	TRUE	igd	NA	NA	NA	NA	NA	NA	NA	SEPHS2	16	30142021	8.18E−03	ENSG00000179918	TRUE	reported	ubWW6V	textfile	Blood	2	TRUE
rs57442742	G	C	G	C	1.00E−01	1.26E−04	3.66E−01	3.87E−01	FALSE	TRUE	FALSE	ieu-b-5067	16	30506532	9.53E−05	488285	0.19	AD	Alzheimer's disease	Alzheimer's disease || ||	TRUE	igd	NA	NA	NA	NA	NA	NA	NA	SEPHS2	16	30506532	8.89E−03	ENSG00000179918	TRUE	reported	ubWW6V	textfile	Blood	2	TRUE
rs58175255	A	C	A	C	6.84E−02	7.53E−05	5.24E−01	4.98E−01	FALSE	FALSE	FALSE	ieu-b-5067	16	30155290	9.26E−05	488285	0.42	AD	Alzheimer's disease	Alzheimer's disease || ||	TRUE	igd	NA	NA	NA	NA	NA	NA	NA	SEPHS2	16	30155290	8.00E−03	ENSG00000179918	TRUE	reported	ubWW6V	textfile	Blood	2	TRUE
rs60285690	A	G	A	G	5.29E−02	4.95E−05	5.03E−01	4.70E−01	FALSE	FALSE	FALSE	ieu-b-5067	16	30166183	9.28E−05	488285	0.59	AD	Alzheimer's disease	Alzheimer's disease || ||	TRUE	igd	TRUE	rs60285690	rs56399904	G	A	C	T	SEPHS2	16	30165200	8.75E−03	ENSG00000179918	TRUE	reported	ubWW6V	textfile	Blood	2	TRUE
rs61598883	G	T	G	T	−7.04E−02	−9.11E−05	1.97E−01	1.97E−01	FALSE	FALSE	FALSE	ieu-b-5067	16	30443547	1.19E−04	488285	0.450001	AD	Alzheimer's disease	Alzheimer's disease || ||	TRUE	igd	NA	NA	NA	NA	NA	NA	NA	SEPHS2	16	30443547	1.01E−02	ENSG00000179918	TRUE	reported	ubWW6V	textfile	Blood	2	TRUE
rs61764202	T	C	T	C	5.72E−02	2.88E−05	3.40E−01	3.25E−01	FALSE	FALSE	FALSE	ieu-b-5067	16	30134679	9.91E−05	488285	0.77	AD	Alzheimer's disease	Alzheimer's disease || ||	TRUE	igd	NA	NA	NA	NA	NA	NA	NA	SEPHS2	16	30134679	8.50E−03	ENSG00000179918	TRUE	reported	ubWW6V	textfile	Blood	2	TRUE
rs62055376	A	G	A	G	5.68E−02	6.96E−05	4.96E−01	4.61E−01	FALSE	FALSE	FALSE	ieu-b-5067	16	30165139	9.32E−05	488285	0.450001	AD	Alzheimer's disease	Alzheimer's disease || ||	TRUE	igd	TRUE	rs62055376	rs4344767	G	A	T	C	SEPHS2	16	30164758	8.60E−03	ENSG00000179918	TRUE	reported	ubWW6V	textfile	Blood	2	TRUE
rs62055459	T	C	T	C	−5.39E−02	−2.62E−05	3.26E−01	3.51E−01	FALSE	FALSE	FALSE	ieu-b-5067	16	30398408	9.69E−05	488285	0.780001	AD	Alzheimer's disease	Alzheimer's disease || ||	TRUE	igd	NA	NA	NA	NA	NA	NA	NA	SEPHS2	16	30398408	9.04E−03	ENSG00000179918	TRUE	reported	ubWW6V	textfile	Blood	2	TRUE
rs62056315	G	A	G	A	−6.69E−02	−1.33E−04	1.99E−01	1.97E−01	FALSE	FALSE	FALSE	ieu-b-5067	16	30458215	1.20E−04	488285	0.27	AD	Alzheimer's disease	Alzheimer's disease || ||	TRUE	igd	NA	NA	NA	NA	NA	NA	NA	SEPHS2	16	30458215	1.07E−02	ENSG00000179918	TRUE	reported	ubWW6V	textfile	Blood	2	TRUE
rs62056316	A	G	A	G	−7.30E−02	−1.24E−04	1.97E−01	2.11E−01	FALSE	FALSE	FALSE	ieu-b-5067	16	30473649	1.15E−04	488285	0.29	AD	Alzheimer's disease	Alzheimer's disease || ||	TRUE	igd	TRUE	rs62056316	rs7186331	A	G	T	C	SEPHS2	16	30458692	1.01E−02	ENSG00000179918	TRUE	reported	ubWW6V	textfile	Blood	2	TRUE
rs6565175	G	C	G	C	4.92E−02	1.01E−04	4.10E−01	3.98E−01	FALSE	TRUE	FALSE	ieu-b-5067	16	30144379	9.49E−05	488285	0.28	AD	Alzheimer's disease	Alzheimer's disease || ||	TRUE	igd	NA	NA	NA	NA	NA	NA	NA	SEPHS2	16	30144379	8.17E−03	ENSG00000179918	TRUE	reported	ubWW6V	textfile	Blood	2	TRUE
rs6565176	T	C	T	C	−6.52E−02	−4.73E−05	4.48E−01	4.86E−01	FALSE	FALSE	FALSE	ieu-b-5067	16	30174926	9.26E−05	488285	0.61	AD	Alzheimer's disease	Alzheimer's disease || ||	TRUE	igd	NA	NA	NA	NA	NA	NA	NA	SEPHS2	16	30174926	7.98E−03	ENSG00000179918	TRUE	reported	ubWW6V	textfile	Blood	2	TRUE
rs6565178	C	T	C	T	−5.02E−02	−2.20E−05	3.29E−01	3.66E−01	FALSE	FALSE	FALSE	ieu-b-5067	16	30352603	9.69E−05	488285	0.81	AD	Alzheimer's disease	Alzheimer's disease || ||	TRUE	igd	NA	NA	NA	NA	NA	NA	NA	SEPHS2	16	30352603	9.13E−03	ENSG00000179918	TRUE	reported	ubWW6V	textfile	Blood	2	TRUE
rs6565180	T	G	T	G	−5.85E−02	−2.16E−05	3.45E−01	3.65E−01	FALSE	FALSE	FALSE	ieu-b-5067	16	30361341	9.63E−05	488285	0.82	AD	Alzheimer's disease	Alzheimer's disease || ||	TRUE	igd	NA	NA	NA	NA	NA	NA	NA	SEPHS2	16	30361341	8.37E−03	ENSG00000179918	TRUE	reported	ubWW6V	textfile	Blood	2	TRUE
rs6565182	T	C	T	C	−5.77E−02	−3.88E−06	3.28E−01	3.53E−01	FALSE	FALSE	FALSE	ieu-b-5067	16	30374381	9.67E−05	488285	0.96	AD	Alzheimer's disease	Alzheimer's disease || ||	TRUE	igd	NA	NA	NA	NA	NA	NA	NA	SEPHS2	16	30374381	8.45E−03	ENSG00000179918	TRUE	reported	ubWW6V	textfile	Blood	2	TRUE
rs6565183	C	T	C	T	−5.86E−02	−2.46E−05	3.46E−01	3.65E−01	FALSE	FALSE	FALSE	ieu-b-5067	16	30382755	9.61E−05	488285	0.79	AD	Alzheimer's disease	Alzheimer's disease || ||	TRUE	igd	NA	NA	NA	NA	NA	NA	NA	SEPHS2	16	30382755	8.35E−03	ENSG00000179918	TRUE	reported	ubWW6V	textfile	Blood	2	TRUE
rs6565186	G	T	G	T	−8.24E−02	−1.99E−04	8.32E−02	9.53E−02	FALSE	FALSE	FALSE	ieu-b-5067	16	30452241	1.60E−04	488285	0.21	AD	Alzheimer's disease	Alzheimer's disease || ||	TRUE	igd	NA	NA	NA	NA	NA	NA	NA	SEPHS2	16	30452241	1.45E−02	ENSG00000179918	TRUE	reported	ubWW6V	textfile	Blood	2	TRUE
rs6565189	T	G	T	G	−8.30E−02	−1.73E−04	3.04E−01	3.19E−01	FALSE	FALSE	FALSE	ieu-b-5067	16	30507265	9.95E−05	488285	0.0830004	AD	Alzheimer's disease	Alzheimer's disease || ||	TRUE	igd	NA	NA	NA	NA	NA	NA	NA	SEPHS2	16	30507265	8.69E−03	ENSG00000179918	TRUE	reported	ubWW6V	textfile	Blood	2	TRUE
rs67575585	C	T	C	T	−8.26E−02	9.20E−05	1.36E−01	1.53E−01	FALSE	FALSE	FALSE	ieu-b-5067	16	30468890	1.30E−04	488285	0.47	AD	Alzheimer's disease	Alzheimer's disease || ||	TRUE	igd	NA	NA	NA	NA	NA	NA	NA	SEPHS2	16	30468890	1.16E−02	ENSG00000179918	TRUE	reported	ubWW6V	textfile	Blood	2	TRUE
rs68051857	G	A	G	A	−5.65E−02	−2.46E−05	3.41E−01	3.65E−01	FALSE	FALSE	FALSE	ieu-b-5067	16	30382755	9.61E−05	488285	0.79	AD	Alzheimer's disease	Alzheimer's disease || ||	TRUE	igd	TRUE	rs68051857	rs6565183	G	A	C	T	SEPHS2	16	30360011	8.45E−03	ENSG00000179918	TRUE	reported	ubWW6V	textfile	Blood	2	TRUE
rs7186331	T	C	T	C	−7.48E−02	−1.24E−04	2.15E−01	2.11E−01	FALSE	FALSE	FALSE	ieu-b-5067	16	30473649	1.15E−04	488285	0.29	AD	Alzheimer's disease	Alzheimer's disease || ||	TRUE	igd	NA	NA	NA	NA	NA	NA	NA	SEPHS2	16	30473649	9.73E−03	ENSG00000179918	TRUE	reported	ubWW6V	textfile	Blood	2	TRUE
rs7186541	G	A	G	A	6.29E−02	6.50E−05	5.73E−01	5.08E−01	FALSE	FALSE	FALSE	ieu-b-5067	16	30334923	9.31E−05	488285	0.48	AD	Alzheimer's disease	Alzheimer's disease || ||	TRUE	igd	NA	NA	NA	NA	NA	NA	NA	SEPHS2	16	30334923	8.69E−03	ENSG00000179918	TRUE	reported	ubWW6V	textfile	Blood	2	TRUE
rs7195241	T	C	T	C	−7.88E−02	9.61E−05	1.37E−01	1.53E−01	FALSE	FALSE	FALSE	ieu-b-5067	16	30469957	1.30E−04	488285	0.450001	AD	Alzheimer's disease	Alzheimer's disease || ||	TRUE	igd	NA	NA	NA	NA	NA	NA	NA	SEPHS2	16	30469957	1.16E−02	ENSG00000179918	TRUE	reported	ubWW6V	textfile	Blood	2	TRUE
rs7196129	T	C	T	C	−1.12E−01	−9.44E−05	4.48E−01	4.72E−01	FALSE	FALSE	FALSE	ieu-b-5067	16	30471109	9.37E−05	488285	0.32	AD	Alzheimer's disease	Alzheimer's disease || ||	TRUE	igd	NA	NA	NA	NA	NA	NA	NA	SEPHS2	16	30471109	8.02E−03	ENSG00000179918	TRUE	reported	ubWW6V	textfile	Blood	2	TRUE
rs7197001	T	C	T	C	−6.67E−02	−6.00E−05	4.61E−01	4.96E−01	FALSE	FALSE	FALSE	ieu-b-5067	16	30155031	9.26E−05	488285	0.52	AD	Alzheimer's disease	Alzheimer's disease || ||	TRUE	igd	NA	NA	NA	NA	NA	NA	NA	SEPHS2	16	30155031	7.98E−03	ENSG00000179918	TRUE	reported	ubWW6V	textfile	Blood	2	TRUE
rs7197010	T	C	T	C	−1.05E−01	−9.87E−05	4.26E−01	4.56E−01	FALSE	FALSE	FALSE	ieu-b-5067	16	30495657	9.32E−05	488285	0.29	AD	Alzheimer's disease	Alzheimer's disease || ||	TRUE	igd	NA	NA	NA	NA	NA	NA	NA	SEPHS2	16	30495657	8.03E−03	ENSG00000179918	TRUE	reported	ubWW6V	textfile	Blood	2	TRUE
rs7199462	G	T	G	T	6.88E−02	7.33E−05	5.29E−01	4.98E−01	FALSE	FALSE	FALSE	ieu-b-5067	16	30158757	9.27E−05	488285	0.43	AD	Alzheimer's disease	Alzheimer's disease || ||	TRUE	igd	NA	NA	NA	NA	NA	NA	NA	SEPHS2	16	30158757	7.96E−03	ENSG00000179918	TRUE	reported	ubWW6V	textfile	Blood	2	TRUE
rs7201780	T	C	T	C	5.56E−02	8.38E−05	4.63E−01	4.44E−01	FALSE	FALSE	FALSE	ieu-b-5067	16	30147265	9.33E−05	488285	0.37	AD	Alzheimer's disease	Alzheimer's disease || ||	TRUE	igd	NA	NA	NA	NA	NA	NA	NA	SEPHS2	16	30147265	8.00E−03	ENSG00000179918	TRUE	reported	ubWW6V	textfile	Blood	2	TRUE
rs7202066	A	G	A	G	5.29E−02	7.23E−05	4.73E−01	3.38E−01	FALSE	FALSE	FALSE	ieu-b-5067	16	30177807	9.79E−05	488285	0.46	AD	Alzheimer's disease	Alzheimer's disease || ||	TRUE	igd	TRUE	rs7202066	rs7202714	A	G	T	C	SEPHS2	16	30156544	8.68E−03	ENSG00000179918	TRUE	reported	ubWW6V	textfile	Blood	2	TRUE
rs7202714	T	C	T	C	7.97E−02	7.23E−05	3.58E−01	3.38E−01	FALSE	FALSE	FALSE	ieu-b-5067	16	30177807	9.79E−05	488285	0.46	AD	Alzheimer's disease	Alzheimer's disease || ||	TRUE	igd	NA	NA	NA	NA	NA	NA	NA	SEPHS2	16	30177807	8.27E−03	ENSG00000179918	TRUE	reported	ubWW6V	textfile	Blood	2	TRUE
rs7203359	T	C	T	C	−5.72E−02	−3.00E−05	3.31E−01	3.51E−01	FALSE	FALSE	FALSE	ieu-b-5067	16	30400307	9.69E−05	488285	0.75	AD	Alzheimer's disease	Alzheimer's disease || ||	TRUE	igd	NA	NA	NA	NA	NA	NA	NA	SEPHS2	16	30400307	8.45E−03	ENSG00000179918	TRUE	reported	ubWW6V	textfile	Blood	2	TRUE
rs7204270	T	C	T	C	6.86E−02	7.42E−05	5.28E−01	4.98E−01	FALSE	FALSE	FALSE	ieu-b-5067	16	30156963	9.27E−05	488285	0.42	AD	Alzheimer's disease	Alzheimer's disease || ||	TRUE	igd	NA	NA	NA	NA	NA	NA	NA	SEPHS2	16	30156963	7.95E−03	ENSG00000179918	TRUE	reported	ubWW6V	textfile	Blood	2	TRUE
rs72791248	T	C	T	C	7.74E−02	1.49E−04	1.19E−01	1.49E−01	FALSE	FALSE	FALSE	ieu-b-5067	16	30195791	1.33E−04	488285	0.27	AD	Alzheimer's disease	Alzheimer's disease || ||	TRUE	igd	NA	NA	NA	NA	NA	NA	NA	SEPHS2	16	30195791	1.36E−02	ENSG00000179918	TRUE	reported	ubWW6V	textfile	Blood	2	TRUE
rs72791266	G	A	G	A	−7.72E−02	5.99E−05	9.29E−02	1.10E−01	FALSE	FALSE	FALSE	ieu-b-5067	16	30458954	1.49E−04	488285	0.68	AD	Alzheimer's disease	Alzheimer's disease || ||	TRUE	igd	NA	NA	NA	NA	NA	NA	NA	SEPHS2	16	30458954	1.39E−02	ENSG00000179918	TRUE	reported	ubWW6V	textfile	Blood	2	TRUE
rs73532600	G	A	G	A	−5.38E−02	−2.82E−05	3.34E−01	3.51E−01	FALSE	FALSE	FALSE	ieu-b-5067	16	30398677	9.69E−05	488285	0.77	AD	Alzheimer's disease	Alzheimer's disease || ||	TRUE	igd	NA	NA	NA	NA	NA	NA	NA	SEPHS2	16	30398677	8.44E−03	ENSG00000179918	TRUE	reported	ubWW6V	textfile	Blood	2	TRUE
rs7404371	C	T	C	T	6.24E−02	7.90E−05	5.61E−01	4.97E−01	FALSE	FALSE	FALSE	ieu-b-5067	16	30340870	9.31E−05	488285	0.39	AD	Alzheimer's disease	Alzheimer's disease || ||	TRUE	igd	NA	NA	NA	NA	NA	NA	NA	SEPHS2	16	30340870	8.72E−03	ENSG00000179918	TRUE	reported	ubWW6V	textfile	Blood	2	TRUE
rs77948921	G	A	G	A	6.16E−02	6.37E−05	5.83E−01	5.09E−01	FALSE	FALSE	FALSE	ieu-b-5067	16	30339753	9.31E−05	488285	0.49	AD	Alzheimer's disease	Alzheimer's disease || ||	TRUE	igd	NA	NA	NA	NA	NA	NA	NA	SEPHS2	16	30339753	8.69E−03	ENSG00000179918	TRUE	reported	ubWW6V	textfile	Blood	2	TRUE
rs8044131	T	C	T	C	1.43E−01	1.17E−04	3.70E−01	3.57E−01	FALSE	FALSE	FALSE	ieu-b-5067	16	30464432	9.80E−05	488285	0.24	AD	Alzheimer's disease	Alzheimer's disease || ||	TRUE	igd	NA	NA	NA	NA	NA	NA	NA	SEPHS2	16	30464432	8.22E−03	ENSG00000179918	TRUE	reported	ubWW6V	textfile	Blood	2	TRUE
rs8044405	A	G	A	G	−5.07E−02	1.95E−05	3.08E−01	2.85E−01	FALSE	FALSE	FALSE	ieu-b-5067	16	30508568	1.03E−04	488285	0.85	AD	Alzheimer's disease	Alzheimer's disease || ||	TRUE	igd	NA	NA	NA	NA	NA	NA	NA	SEPHS2	16	30508568	8.72E−03	ENSG00000179918	TRUE	reported	ubWW6V	textfile	Blood	2	TRUE
rs8045758	T	C	T	C	−6.96E−02	−2.93E−05	4.30E−01	4.44E−01	FALSE	FALSE	FALSE	ieu-b-5067	16	30443098	9.59E−05	488285	0.760001	AD	Alzheimer's disease	Alzheimer's disease || ||	TRUE	igd	NA	NA	NA	NA	NA	NA	NA	SEPHS2	16	30443098	8.66E−03	ENSG00000179918	TRUE	reported	ubWW6V	textfile	Blood	2	TRUE
rs8046445	C	T	C	T	−5.73E−02	−3.86E−05	3.44E−01	3.61E−01	FALSE	FALSE	FALSE	ieu-b-5067	16	30386262	9.64E−05	488285	0.68	AD	Alzheimer's disease	Alzheimer's disease || ||	TRUE	igd	NA	NA	NA	NA	NA	NA	NA	SEPHS2	16	30386262	8.36E−03	ENSG00000179918	TRUE	reported	ubWW6V	textfile	Blood	2	TRUE
rs8046842	C	T	C	T	−8.57E−02	−1.79E−04	3.27E−01	3.32E−01	FALSE	FALSE	FALSE	ieu-b-5067	16	30468380	9.95E−05	488285	0.0710003	AD	Alzheimer's disease	Alzheimer's disease || ||	TRUE	igd	NA	NA	NA	NA	NA	NA	NA	SEPHS2	16	30468380	8.52E−03	ENSG00000179918	TRUE	reported	ubWW6V	textfile	Blood	2	TRUE
rs8049108	C	T	C	T	−5.86E−02	−2.19E−05	3.46E−01	3.65E−01	FALSE	FALSE	FALSE	ieu-b-5067	16	30376486	9.60E−05	488285	0.81	AD	Alzheimer's disease	Alzheimer's disease || ||	TRUE	igd	NA	NA	NA	NA	NA	NA	NA	SEPHS2	16	30376486	8.34E−03	ENSG00000179918	TRUE	reported	ubWW6V	textfile	Blood	2	TRUE
rs8049778	T	C	T	C	6.91E−02	6.82E−05	5.24E−01	4.98E−01	FALSE	FALSE	FALSE	ieu-b-5067	16	30163166	9.27E−05	488285	0.46	AD	Alzheimer's disease	Alzheimer's disease || ||	TRUE	igd	NA	NA	NA	NA	NA	NA	NA	SEPHS2	16	30163166	7.96E−03	ENSG00000179918	TRUE	reported	ubWW6V	textfile	Blood	2	TRUE
rs8050401	G	A	G	A	6.85E−02	6.53E−05	5.26E−01	4.99E−01	FALSE	FALSE	FALSE	ieu-b-5067	16	30163157	9.27E−05	488285	0.48	AD	Alzheimer's disease	Alzheimer's disease || ||	TRUE	igd	NA	NA	NA	NA	NA	NA	NA	SEPHS2	16	30163157	7.96E−03	ENSG00000179918	TRUE	reported	ubWW6V	textfile	Blood	2	TRUE
rs8050812	T	C	T	C	−5.51E−02	−6.01E−05	2.70E−01	2.81E−01	FALSE	FALSE	FALSE	ieu-b-5067	16	30385837	1.04E−04	488285	0.56	AD	Alzheimer's disease	Alzheimer's disease || ||	TRUE	igd	NA	NA	NA	NA	NA	NA	NA	SEPHS2	16	30385837	8.94E−03	ENSG00000179918	TRUE	reported	ubWW6V	textfile	Blood	2	TRUE
rs8051096	G	A	G	A	−5.96E−02	−3.15E−05	3.53E−01	3.73E−01	FALSE	FALSE	FALSE	ieu-b-5067	16	30347731	9.60E−05	488285	0.74	AD	Alzheimer's disease	Alzheimer's disease || ||	TRUE	igd	NA	NA	NA	NA	NA	NA	NA	SEPHS2	16	30347731	8.37E−03	ENSG00000179918	TRUE	reported	ubWW6V	textfile	Blood	2	TRUE
rs8057425	T	C	T	C	−6.65E−02	−6.74E−05	4.41E−01	4.78E−01	FALSE	FALSE	FALSE	ieu-b-5067	16	30182541	9.26E−05	488285	0.47	AD	Alzheimer's disease	Alzheimer's disease || ||	TRUE	igd	NA	NA	NA	NA	NA	NA	NA	SEPHS2	16	30182541	8.02E−03	ENSG00000179918	TRUE	reported	ubWW6V	textfile	Blood	2	TRUE
rs8058719	A	T	A	T	−7.63E−02	−1.19E−04	2.17E−01	2.12E−01	FALSE	TRUE	FALSE	ieu-b-5067	16	30462635	1.15E−04	488285	0.31	AD	Alzheimer's disease	Alzheimer's disease || ||	TRUE	igd	NA	NA	NA	NA	NA	NA	NA	SEPHS2	16	30462635	9.76E−03	ENSG00000179918	TRUE	reported	ubWW6V	textfile	Blood	2	TRUE
rs8059970	A	G	A	G	−6.52E−02	−1.28E−04	1.95E−01	1.99E−01	FALSE	FALSE	FALSE	ieu-b-5067	16	30442943	1.20E−04	488285	0.29	AD	Alzheimer's disease	Alzheimer's disease || ||	TRUE	igd	NA	NA	NA	NA	NA	NA	NA	SEPHS2	16	30442943	1.08E−02	ENSG00000179918	TRUE	reported	ubWW6V	textfile	Blood	2	TRUE
rs8060136	A	G	A	G	−8.38E−02	−1.60E−04	7.97E−02	9.27E−02	FALSE	FALSE	FALSE	ieu-b-5067	16	30493733	1.60E−04	488285	0.31	AD	Alzheimer's disease	Alzheimer's disease || ||	TRUE	igd	NA	NA	NA	NA	NA	NA	NA	SEPHS2	16	30493733	1.47E−02	ENSG00000179918	TRUE	reported	ubWW6V	textfile	Blood	2	TRUE
rs8060853	A	G	A	G	−5.54E−02	−2.22E−05	3.32E−01	3.52E−01	FALSE	FALSE	FALSE	ieu-b-5067	16	30403858	9.68E−05	488285	0.81	AD	Alzheimer's disease	Alzheimer's disease || ||	TRUE	igd	NA	NA	NA	NA	NA	NA	NA	SEPHS2	16	30403858	8.43E−03	ENSG00000179918	TRUE	reported	ubWW6V	textfile	Blood	2	TRUE
rs930392	A	G	A	G	−6.28E−02	−6.50E−05	4.46E−01	4.77E−01	FALSE	FALSE	FALSE	ieu-b-5067	16	30194840	9.27E−05	488285	0.48	AD	Alzheimer's disease	Alzheimer's disease || ||	TRUE	igd	NA	NA	NA	NA	NA	NA	NA	SEPHS2	16	30194840	8.10E−03	ENSG00000179918	TRUE	reported	ubWW6V	textfile	Blood	2	TRUE
rs9319584	T	G	T	G	7.80E−02	5.06E−05	3.47E−01	3.29E−01	FALSE	FALSE	FALSE	ieu-b-5067	16	30161282	9.88E−05	488285	0.6	AD	Alzheimer's disease	Alzheimer's disease || ||	TRUE	igd	NA	NA	NA	NA	NA	NA	NA	SEPHS2	16	30161282	8.44E−03	ENSG00000179918	TRUE	reported	ubWW6V	textfile	Blood	2	TRUE
rs9746755	A	G	A	G	5.55E−02	−3.93E−05	5.19E−01	4.79E−01	FALSE	FALSE	FALSE	ieu-b-5067	16	30519628	9.29E−05	488285	0.67	AD	Alzheimer's disease	Alzheimer's disease || ||	TRUE	igd	NA	NA	NA	NA	NA	NA	NA	SEPHS2	16	30519628	8.06E−03	ENSG00000179918	TRUE	reported	ubWW6V	textfile	Blood	2	TRUE
rs9888967	G	C	G	C	−5.85E−02	−6.91E−05	3.66E−01	3.83E−01	FALSE	TRUE	FALSE	ieu-b-5067	16	30408765	9.51E−05	488285	0.46	AD	Alzheimer's disease	Alzheimer's disease || ||	TRUE	igd	TRUE	rs9888967	rs12921440	G	C	C	T	SEPHS2	16	30407979	8.26E−03	ENSG00000179918	TRUE	reported	ubWW6V	textfile	Blood	2	TRUE
rs9921544	C	T	C	T	5.69E−02	2.77E−05	3.43E−01	3.26E−01	FALSE	FALSE	FALSE	ieu-b-5067	16	30140292	9.91E−05	488285	0.77	AD	Alzheimer's disease	Alzheimer's disease || ||	TRUE	igd	NA	NA	NA	NA	NA	NA	NA	SEPHS2	16	30140292	8.47E−03	ENSG00000179918	TRUE	reported	ubWW6V	textfile	Blood	2	TRUE
rs9921711	G	A	G	A	−5.56E−02	−2.40E−05	3.36E−01	3.51E−01	FALSE	FALSE	FALSE	ieu-b-5067	16	30394541	9.68E−05	488285	0.8	AD	Alzheimer's disease	Alzheimer's disease || ||	TRUE	igd	NA	NA	NA	NA	NA	NA	NA	SEPHS2	16	30394541	8.46E−03	ENSG00000179918	TRUE	reported	ubWW6V	textfile	Blood	2	TRUE
rs9924308	A	G	A	G	−6.67E−02	−5.99E−05	4.59E−01	4.96E−01	FALSE	FALSE	FALSE	ieu-b-5067	16	30154740	9.25E−05	488285	0.52	AD	Alzheimer's disease	Alzheimer's disease || ||	TRUE	igd	NA	NA	NA	NA	NA	NA	NA	SEPHS2	16	30154740	7.96E−03	ENSG00000179918	TRUE	reported	ubWW6V	textfile	Blood	2	TRUE
rs9930280	G	T	G	T	1.19E−01	1.24E−04	3.74E−01	3.87E−01	FALSE	FALSE	FALSE	ieu-b-5067	16	30503414	9.50E−05	488285	0.19	AD	Alzheimer's disease	Alzheimer's disease || ||	TRUE	igd	NA	NA	NA	NA	NA	NA	NA	SEPHS2	16	30503414	8.24E−03	ENSG00000179918	TRUE	reported	ubWW6V	textfile	Blood	2	TRUE
rs9931927	A	G	A	G	5.59E−02	2.87E−05	3.40E−01	3.26E−01	FALSE	FALSE	FALSE	ieu-b-5067	16	30141913	9.91E−05	488285	0.77	AD	Alzheimer's disease	Alzheimer's disease || ||	TRUE	igd	NA	NA	NA	NA	NA	NA	NA	SEPHS2	16	30141913	8.49E−03	ENSG00000179918	TRUE	reported	ubWW6V	textfile	Blood	2	TRUE
rs9932466	T	C	T	C	5.70E−02	2.74E−05	3.36E−01	3.25E−01	FALSE	FALSE	FALSE	ieu-b-5067	16	30141847	9.91E−05	488285	0.780001	AD	Alzheimer's disease	Alzheimer's disease || ||	TRUE	igd	NA	NA	NA	NA	NA	NA	NA	SEPHS2	16	30141847	8.51E−03	ENSG00000179918	TRUE	reported	ubWW6V	textfile	Blood	2	TRUE
rs9934579	A	G	A	G	−7.52E−02	1.18E−04	1.25E−01	1.41E−01	FALSE	FALSE	FALSE	ieu-b-5067	16	30474856	1.33E−04	488285	0.37	AD	Alzheimer's disease	Alzheimer's disease || ||	TRUE	igd	NA	NA	NA	NA	NA	NA	NA	SEPHS2	16	30474856	1.20E−02	ENSG00000179918	TRUE	reported	ubWW6V	textfile	Blood	2	TRUE
rs9989385	T	C	T	C	−5.16E−02	−4.88E−05	3.42E−01	3.41E−01	FALSE	FALSE	FALSE	ieu-b-5067	16	30400128	9.82E−05	488285	0.62	AD	Alzheimer's disease	Alzheimer's disease || ||	TRUE	igd	NA	NA	NA	NA	NA	NA	NA	SEPHS2	16	30400128	8.47E−03	ENSG00000179918	TRUE	reported	ubWW6V	textfile	Blood	2	TRUE
Note: SNP, single nucleotide polymorphism; Chr, chromosome ; Pos, position; Eaf, effect allele frequency; MR, Mendelian randomization.

## Sheet: IVs - Brain cerebellum 
Table S10B
SNP	Effect_allele.exposure	Other_allele.exposure	Effect_allele.outcome	Other_allele.outcome	Beta.exposure	Beta.outcome	Eaf.exposure	Eaf.outcome	Remove	Palindromic	Ambiguous	Id.outcome	Chr	Pos	Se.outcome	Samplesize.outcome	Pval.outcome	Outcome	Originalname.outcome	Outcome.deprecated	MR_keep.outcome	Data_source.outcome	Exposure.x	Chr.exposure	Pos.exposure	Se.exposure	Id.exposure	Exposure.y	MR_keep.exposure	Pval_origin.exposure	Data_source.exposure	Exposure.name	Action	MR_keep	Exposure
rs1133238	G	A	G	A	3.80E−01	1.10E−04	9.55E−01	9.53E−01	FALSE	FALSE	FALSE	ieu-b-5067	16	30455458	2.18E−04	488285	0.6	AD	Alzheimer's disease	Alzheimer's disease || ||	TRUE	igd	SEPHS2_cerebellum	16	30444137	8.32E−02	Brain - Cerebellum	exposure	TRUE	reported	textfile	Brain Cerebellum	2	TRUE	SEPHS2_BRAIN
rs11574941	G	A	G	A	2.40E−01	1.03E−05	8.47E−01	8.67E−01	FALSE	FALSE	FALSE	ieu-b-5067	16	30493000	1.37E−04	488285	0.94	AD	Alzheimer's disease	Alzheimer's disease || ||	TRUE	igd	SEPHS2_cerebellum	16	30481679	6.21E−02	Brain - Cerebellum	exposure	TRUE	reported	textfile	Brain Cerebellum	2	TRUE	SEPHS2_BRAIN
rs11862691	A	G	A	G	2.50E−01	1.56E−04	8.89E−01	9.50E−01	FALSE	FALSE	FALSE	ieu-b-5067	16	30187851	2.13E−04	488285	0.46	AD	Alzheimer's disease	Alzheimer's disease || ||	TRUE	igd	SEPHS2_cerebellum	16	30176530	6.25E−02	Brain - Cerebellum	exposure	TRUE	reported	textfile	Brain Cerebellum	2	TRUE	SEPHS2_BRAIN
rs12920185	C	G	C	G	2.50E−01	1.34E−04	9.75E−01	9.50E−01	FALSE	TRUE	FALSE	ieu-b-5067	16	30172025	2.13E−04	488285	0.53	AD	Alzheimer's disease	Alzheimer's disease || ||	TRUE	igd	SEPHS2_cerebellum	16	30160704	6.25E−02	Brain - Cerebellum	exposure	TRUE	reported	textfile	Brain Cerebellum	2	TRUE	SEPHS2_BRAIN
rs12923534	G	C	G	C	2.60E−01	1.64E−04	9.78E−01	9.51E−01	FALSE	TRUE	FALSE	ieu-b-5067	16	30189297	2.14E−04	488285	0.44	AD	Alzheimer's disease	Alzheimer's disease || ||	TRUE	igd	SEPHS2_cerebellum	16	30177976	6.25E−02	Brain - Cerebellum	exposure	TRUE	reported	textfile	Brain Cerebellum	2	TRUE	SEPHS2_BRAIN
rs12926100	G	C	G	C	2.70E−01	1.39E−04	8.88E−01	9.50E−01	FALSE	TRUE	FALSE	ieu-b-5067	16	30169472	2.13E−04	488285	0.51	AD	Alzheimer's disease	Alzheimer's disease || ||	TRUE	igd	SEPHS2_cerebellum	16	30158151	6.31E−02	Brain - Cerebellum	exposure	TRUE	reported	textfile	Brain Cerebellum	2	TRUE	SEPHS2_BRAIN
rs12935500	C	T	C	T	2.50E−01	1.56E−04	9.57E−01	9.50E−01	FALSE	FALSE	FALSE	ieu-b-5067	16	30174984	2.13E−04	488285	0.46	AD	Alzheimer's disease	Alzheimer's disease || ||	TRUE	igd	SEPHS2_cerebellum	16	30163663	6.25E−02	Brain - Cerebellum	exposure	TRUE	reported	textfile	Brain Cerebellum	2	TRUE	SEPHS2_BRAIN
rs13334660	G	A	G	A	2.50E−01	1.56E−04	8.89E−01	9.50E−01	FALSE	FALSE	FALSE	ieu-b-5067	16	30178281	2.13E−04	488285	0.46	AD	Alzheimer's disease	Alzheimer's disease || ||	TRUE	igd	SEPHS2_cerebellum	16	30166960	6.25E−02	Brain - Cerebellum	exposure	TRUE	reported	textfile	Brain Cerebellum	2	TRUE	SEPHS2_BRAIN
rs138729861	C	T	C	T	3.90E−01	1.17E−04	9.78E−01	9.64E−01	FALSE	FALSE	FALSE	ieu-b-5067	16	30399088	2.51E−04	488285	0.63	AD	Alzheimer's disease	Alzheimer's disease || ||	TRUE	igd	SEPHS2_cerebellum	16	30387767	8.49E−02	Brain - Cerebellum	exposure	TRUE	reported	textfile	Brain Cerebellum	2	TRUE	SEPHS2_BRAIN
rs141743228	AAAAC	A	AAAAC	A	2.70E−01	1.40E−04	9.86E−01	9.50E−01	FALSE	FALSE	FALSE	ieu-b-5067	16	30167187	2.13E−04	488285	0.51	AD	Alzheimer's disease	Alzheimer's disease || ||	TRUE	igd	SEPHS2_cerebellum	16	30155866	6.31E−02	Brain - Cerebellum	exposure	TRUE	reported	textfile	Brain Cerebellum	2	TRUE	SEPHS2_BRAIN
rs28877870	G	C	G	C	2.70E−01	1.39E−04	9.75E−01	9.50E−01	FALSE	TRUE	FALSE	ieu-b-5067	16	30168682	2.13E−04	488285	0.51	AD	Alzheimer's disease	Alzheimer's disease || ||	TRUE	igd	SEPHS2_cerebellum	16	30157361	6.31E−02	Brain - Cerebellum	exposure	TRUE	reported	textfile	Brain Cerebellum	2	TRUE	SEPHS2_BRAIN
rs34166377	G	A	G	A	2.50E−01	1.58E−04	8.89E−01	9.50E−01	FALSE	FALSE	FALSE	ieu-b-5067	16	30183041	2.13E−04	488285	0.46	AD	Alzheimer's disease	Alzheimer's disease || ||	TRUE	igd	SEPHS2_cerebellum	16	30171720	6.25E−02	Brain - Cerebellum	exposure	TRUE	reported	textfile	Brain Cerebellum	2	TRUE	SEPHS2_BRAIN
rs35900366	G	A	G	A	2.70E−01	1.56E−04	8.91E−01	9.51E−01	FALSE	FALSE	FALSE	ieu-b-5067	16	30199584	2.13E−04	488285	0.46	AD	Alzheimer's disease	Alzheimer's disease || ||	TRUE	igd	SEPHS2_cerebellum	16	30188263	6.49E−02	Brain - Cerebellum	exposure	TRUE	reported	textfile	Brain Cerebellum	2	TRUE	SEPHS2_BRAIN
rs35983149	G	A	G	A	2.50E−01	1.35E−04	8.83E−01	9.50E−01	FALSE	FALSE	FALSE	ieu-b-5067	16	30174024	2.13E−04	488285	0.52	AD	Alzheimer's disease	Alzheimer's disease || ||	TRUE	igd	SEPHS2_cerebellum	16	30162703	6.25E−02	Brain - Cerebellum	exposure	TRUE	reported	textfile	Brain Cerebellum	2	TRUE	SEPHS2_BRAIN
rs36005832	G	A	G	A	1.90E−01	1.63E−05	9.36E−01	8.40E−01	FALSE	FALSE	FALSE	ieu-b-5067	16	30500000	1.27E−04	488285	0.89	AD	Alzheimer's disease	Alzheimer's disease || ||	TRUE	igd	SEPHS2_cerebellum	16	30488679	5.09E−02	Brain - Cerebellum	exposure	TRUE	reported	textfile	Brain Cerebellum	2	TRUE	SEPHS2_BRAIN
rs36069862	C	T	C	T	2.50E−01	1.56E−04	8.90E−01	9.50E−01	FALSE	FALSE	FALSE	ieu-b-5067	16	30186202	2.13E−04	488285	0.46	AD	Alzheimer's disease	Alzheimer's disease || ||	TRUE	igd	SEPHS2_cerebellum	16	30174881	6.25E−02	Brain - Cerebellum	exposure	TRUE	reported	textfile	Brain Cerebellum	2	TRUE	SEPHS2_BRAIN
rs5013201	C	T	C	T	3.90E−01	1.37E−04	9.74E−01	9.63E−01	FALSE	FALSE	FALSE	ieu-b-5067	16	30404522	2.47E−04	488285	0.57	AD	Alzheimer's disease	Alzheimer's disease || ||	TRUE	igd	SEPHS2_cerebellum	16	30393201	8.49E−02	Brain - Cerebellum	exposure	TRUE	reported	textfile	Brain Cerebellum	2	TRUE	SEPHS2_BRAIN
rs61978578	C	T	C	T	3.90E−01	1.41E−04	9.63E−01	9.63E−01	FALSE	FALSE	FALSE	ieu-b-5067	16	30408961	2.47E−04	488285	0.56	AD	Alzheimer's disease	Alzheimer's disease || ||	TRUE	igd	SEPHS2_cerebellum	16	30397640	8.49E−02	Brain - Cerebellum	exposure	TRUE	reported	textfile	Brain Cerebellum	2	TRUE	SEPHS2_BRAIN
rs8063720	A	T	A	T	2.50E−01	1.26E−04	8.88E−01	9.50E−01	FALSE	TRUE	FALSE	ieu-b-5067	16	30174531	2.13E−04	488285	0.55	AD	Alzheimer's disease	Alzheimer's disease || ||	TRUE	igd	SEPHS2_cerebellum	16	30163210	6.25E−02	Brain - Cerebellum	exposure	TRUE	reported	textfile	Brain Cerebellum	2	TRUE	SEPHS2_BRAIN
Note: SNP, single nucleotide polymorphism; Chr, chromosome ; Pos, position; Eaf, effect allele frequency; MR, Mendelian randomization.

## Sheet: IVs-Brain cerebellar hemisphere
Table S10C
SNP	Effect_allele.exposure	Other_allele.exposure	Effect_allele.outcome	Other_allele.outcome	Beta.exposure	Beta.outcome	Eaf.exposure	Eaf.outcome	Remove	Palindromic	Ambiguous	Id.outcome	Chr	Pos	Se.outcome	Samplesize.outcome	Pval.outcome	Outcome	Originalname.outcome	Outcome.deprecated	MR_keep.outcome	Data_source.outcome	Exposure.x	Chr.exposure	Pos.exposure	Se.exposure	Id.exposure	Exposure.y	MR_keep.exposure	Pval_origin.exposure	Data_source.exposure	Expression region	Action	MR_keep	exposure
rs11574941	G	A	G	A	2.60E−01	1.03E−05	8.47E−01	8.67E−01	FALSE	FALSE	FALSE	ieu-b-5067	16	30493000	1.37E−04	488285	0.94	AD	Alzheimer's disease	Alzheimer's disease || ||	TRUE	igd	SEPHS2_cerebellum_hemisphere	16	30481679	5.77E−02	Brain - Cerebellar Hemisphere	exposure	TRUE	reported	textfile	Brain cerebellar hemisphere	2	TRUE	SEPHS2_Hemisphere
rs11574944	C	T	C	T	1.90E−01	6.02E−05	8.09E−01	8.45E−01	FALSE	FALSE	FALSE	ieu-b-5067	16	30509990	1.29E−04	488285	0.63	AD	Alzheimer's disease	Alzheimer's disease || ||	TRUE	igd	SEPHS2_cerebellum_hemisphere	16	30498669	4.64E−02	Brain - Cerebellar Hemisphere	exposure	TRUE	reported	textfile	Brain cerebellar hemisphere	2	TRUE	SEPHS2_Hemisphere
rs12599614	A	G	A	G	2.40E−01	−1.07E−05	8.40E−01	8.42E−01	FALSE	FALSE	FALSE	ieu-b-5067	16	30466741	1.27E−04	488285	0.93	AD	Alzheimer's disease	Alzheimer's disease || ||	TRUE	igd	SEPHS2_cerebellum_hemisphere	16	30455420	5.53E−02	Brain - Cerebellar Hemisphere	exposure	TRUE	reported	textfile	Brain cerebellar hemisphere	2	TRUE	SEPHS2_Hemisphere
rs33989100	T	C	T	C	2.40E−01	−3.76E−06	8.73E−01	8.43E−01	FALSE	FALSE	FALSE	ieu-b-5067	16	30496411	1.28E−04	488285	0.98	AD	Alzheimer's disease	Alzheimer's disease || ||	TRUE	igd	SEPHS2_cerebellum_hemisphere	16	30485090	4.83E−02	Brain - Cerebellar Hemisphere	exposure	TRUE	reported	textfile	Brain cerebellar hemisphere	2	TRUE	SEPHS2_Hemisphere
rs35493324	C	T	C	T	2.40E−01	2.62E−05	9.41E−01	8.31E−01	FALSE	FALSE	FALSE	ieu-b-5067	16	30487387	1.24E−04	488285	0.83	AD	Alzheimer's disease	Alzheimer's disease || ||	TRUE	igd	SEPHS2_cerebellum_hemisphere	16	30476066	5.53E−02	Brain - Cerebellar Hemisphere	exposure	TRUE	reported	textfile	Brain cerebellar hemisphere	2	TRUE	SEPHS2_Hemisphere
rs36005832	G	A	G	A	2.40E−01	1.63E−05	9.36E−01	8.40E−01	FALSE	FALSE	FALSE	ieu-b-5067	16	30500000	1.27E−04	488285	0.89	AD	Alzheimer's disease	Alzheimer's disease || ||	TRUE	igd	SEPHS2_cerebellum_hemisphere	16	30488679	4.83E−02	Brain - Cerebellar Hemisphere	exposure	TRUE	reported	textfile	Brain cerebellar hemisphere	2	TRUE	SEPHS2_Hemisphere
rs71383762	A	C	A	C	2.30E−01	4.10E−05	8.49E−01	8.47E−01	FALSE	FALSE	FALSE	ieu-b-5067	16	30511629	1.30E−04	488285	0.75	AD	Alzheimer's disease	Alzheimer's disease || ||	TRUE	igd	SEPHS2_cerebellum_hemisphere	16	30500308	4.91E−02	Brain - Cerebellar Hemisphere	exposure	TRUE	reported	textfile	Brain cerebellar hemisphere	2	TRUE	SEPHS2_Hemisphere
rs7190552	C	T	C	T	2.10E−01	1.25E−05	9.36E−01	8.30E−01	FALSE	FALSE	FALSE	ieu-b-5067	16	30471046	1.24E−04	488285	0.92	AD	Alzheimer's disease	Alzheimer's disease || ||	TRUE	igd	SEPHS2_cerebellum_hemisphere	16	30459725	5.43E−02	Brain - Cerebellar Hemisphere	exposure	TRUE	reported	textfile	Brain cerebellar hemisphere	2	TRUE	SEPHS2_Hemisphere
rs7193693	A	G	A	G	2.30E−01	8.26E−05	9.24E−01	8.45E−01	FALSE	FALSE	FALSE	ieu-b-5067	16	30509723	1.29E−04	488285	0.52	AD	Alzheimer's disease	Alzheimer's disease || ||	TRUE	igd	SEPHS2_cerebellum_hemisphere	16	30498402	4.79E−02	Brain - Cerebellar Hemisphere	exposure	TRUE	reported	textfile	Brain cerebellar hemisphere	2	TRUE	SEPHS2_Hemisphere
Note: SNP, single nucleotide polymorphism; Chr, chromosome ; Pos, position; Eaf, effect allele frequency; MR, Mendelian randomization.
