# Supplementary material for: Whole-genome Sequence Analysis Revealed Novel Subjective Cognitive Decline-associated Genes in 10,763 Chinese
Source: Genomics Proteomics Bioinformatics. 2025 Jul 29;23(5):qzaf063. doi: 10.1093/gpbjnl/qzaf063 (PMC12561000; doi:10.1093/gpbjnl/qzaf063)
Supplement: qzaf063_Supplementary_Data [file qzaf063_supplementary_data.zip › Supplementary table 4.xlsx]

## Sheet: Sheet1
Table S4 455 cognitive decline related loci from the GWAS Catalog
Risk allele	P value	P value annotation	Risk frequency	OR value	Beta	95% CI	Mapped genes	Trait name	EFO traits	Background traits	Accession ID	Locations	PubMed ID	Author
rs56755606–A	1e-07	(GEE model)	NR	–	1.10 unit decrease	[0.7–1.51]	RNA5SP173,NDUFB5P1	Rate of cognitive decline in Alzheimer’s disease	cognitive decline measurement	Alzheimer’s disease	GCST010567	4:179046443	32573913	Sherva R
rs11723502–T	9e-06	(GEE model)	NR	–	0.51 unit decrease	[0.29–0.74]	MIR3945HG,LINC01093	Rate of cognitive decline in Alzheimer’s disease	cognitive decline measurement	Alzheimer’s disease	GCST010567	4:184883166	32573913	Sherva R
rs72712682–G	6e-06	(GEE model)	NR	–	0.59 unit decrease	[0.33–0.85]	F11–AS1	Rate of cognitive decline in Alzheimer’s disease	cognitive decline measurement	Alzheimer’s disease	GCST010567	4:186419433	32573913	Sherva R
rs150052082–T	2e-06	(GEE model)	NR	–	1.15 unit decrease	[0.68–1.62]	SLC6A3	Rate of cognitive decline in Alzheimer’s disease	cognitive decline measurement	Alzheimer’s disease	GCST010567	5:1418892	32573913	Sherva R
rs149799089–T	1e-06	(GEE model)	NR	–	0.91 unit decrease	[0.55–1.28]	PDE4D	Rate of cognitive decline in Alzheimer’s disease	cognitive decline measurement	Alzheimer’s disease	GCST010567	5:59464462	32573913	Sherva R
rs148373370–A	5e-06	(GEE model)	NR	–	1.19 unit decrease	[0.68–1.7]	LINC02230,TMEM174	Rate of cognitive decline in Alzheimer’s disease	cognitive decline measurement	Alzheimer’s disease	GCST010567	5:73210437	32573913	Sherva R
rs71654380–C	3e-06	(GEE model)	NR	–	0.94 unit decrease	[0.54–1.33]	LIX1–AS1,LINC01340	Rate of cognitive decline in Alzheimer’s disease	cognitive decline measurement	Alzheimer’s disease	GCST010567	5:97450102	32573913	Sherva R
rs13435934–A	5e-06	(GEE model)	NR	–	0.66 unit decrease	[0.38–0.94]	PJA2,KRT18P42	Rate of cognitive decline in Alzheimer’s disease	cognitive decline measurement	Alzheimer’s disease	GCST010567	5:109410936	32573913	Sherva R
rs77152330–A	7e-06	(GEE model)	NR	–	1.10 unit decrease	[0.62–1.58]	LINC02208	Rate of cognitive decline in Alzheimer’s disease	cognitive decline measurement	Alzheimer’s disease	GCST010567	5:118294256	32573913	Sherva R
rs4895368–T	4e-06	(GEE model)	NR	–	0.88 unit decrease	[0.5–1.25]	TNFAIP8	Rate of cognitive decline in Alzheimer’s disease	cognitive decline measurement	Alzheimer’s disease	GCST010567	5:119351201	32573913	Sherva R
chr5:124938416–C	6e-07	(GEE model)	NR	–	1.15 unit decrease	[0.7–1.61]	–	Rate of cognitive decline in Alzheimer’s disease	cognitive decline measurement	Alzheimer’s disease	GCST010567	–	32573913	Sherva R
rs78049001–A	3e-08	(GEE model)	NR	–	0.87 unit decrease	[0.56–1.17]	GRAMD2B,LINC02039	Rate of cognitive decline in Alzheimer’s disease	cognitive decline measurement	Alzheimer’s disease	GCST010567	5:126272219	32573913	Sherva R
rs6596201–A	8e-06	(GEE model)	NR	–	0.83 unit decrease	[0.47–1.19]	PITX1–AS1	Rate of cognitive decline in Alzheimer’s disease	cognitive decline measurement	Alzheimer’s disease	GCST010567	5:135155460	32573913	Sherva R
rs150117434–T	6e-06	(GEE model)	NR	–	1.10 unit decrease	[0.62–1.58]	COL23A1	Rate of cognitive decline in Alzheimer’s disease	cognitive decline measurement	Alzheimer’s disease	GCST010567	5:178502420	32573913	Sherva R
rs145578678–C	3e-06	(GEE model)	NR	–	1.15 unit increase	[0.67–1.63]	DEK	Rate of cognitive decline in Alzheimer’s disease	cognitive decline measurement	Alzheimer’s disease	GCST010567	6:18229415	32573913	Sherva R
rs9380681–T	1e-06	(GEE model)	NR	–	0.46 unit increase	[0.28–0.65]	MIR4462,MDGA1	Rate of cognitive decline in Alzheimer’s disease	cognitive decline measurement	Alzheimer’s disease	GCST010567	6:37562679	32573913	Sherva R
rs73449416–A	4e-07	(GEE model)	NR	–	1.07 unit increase	[0.65–1.49]	RNU6–280P,RNA5SP208	Rate of cognitive decline in Alzheimer’s disease	cognitive decline measurement	Alzheimer’s disease	GCST010567	6:67513240	32573913	Sherva R
rs76190283–G	2e-06	(GEE model)	NR	–	0.88 unit decrease	[0.52–1.24]	TENT5A	Rate of cognitive decline in Alzheimer’s disease	cognitive decline measurement	Alzheimer’s disease	GCST010567	6:81540046	32573913	Sherva R
rs185296986–G	2e-06	(GEE model)	NR	–	0.96 unit decrease	[0.57–1.35]	MTCYBP36,CYCSP17	Rate of cognitive decline in Alzheimer’s disease	cognitive decline measurement	Alzheimer’s disease	GCST010567	6:95466536	32573913	Sherva R
rs182244165–C	9e-06	(GEE model)	NR	–	0.89 unit decrease	[0.5–1.29]	RNU1–18P,HSF2	Rate of cognitive decline in Alzheimer’s disease	cognitive decline measurement	Alzheimer’s disease	GCST010567	6:122379209	32573913	Sherva R
rs79102053–A	3e-07	(GEE model)	NR	–	1.00 unit decrease	[0.62–1.39]	PLEKHG1	Rate of cognitive decline in Alzheimer’s disease	cognitive decline measurement	Alzheimer’s disease	GCST010567	6:150814249	32573913	Sherva R
rs7787594–T	4e-06	(GEE model)	NR	–	0.40 unit decrease	[0.23–0.58]	U3,PER3P1	Rate of cognitive decline in Alzheimer’s disease	cognitive decline measurement	Alzheimer’s disease	GCST010567	7:9676532	32573913	Sherva R
rs73084930–G	1e-06	(GEE model)	NR	–	0.69 unit decrease	[0.41–0.97]	NPY,RNU6–1103P	Rate of cognitive decline in Alzheimer’s disease	cognitive decline measurement	Alzheimer’s disease	GCST010567	7:24490721	32573913	Sherva R
rs39447–C	2e-06	(GEE model)	NR	–	0.52 unit increase	[0.31–0.74]	OSBPL3,CYCS	Rate of cognitive decline in Alzheimer’s disease	cognitive decline measurement	Alzheimer’s disease	GCST010567	7:25089373	32573913	Sherva R
rs13228275–T	4e-07	(GEE model)	NR	–	0.93 unit decrease	[0.57–1.29]	AMPH	Rate of cognitive decline in Alzheimer’s disease	cognitive decline measurement	Alzheimer’s disease	GCST010567	7:38422579	32573913	Sherva R
rs7560412–C	2e-06	(GEE model)	NR	–	0.68 unit decrease	[0.4–0.97]	R3HDM1,UBXN4	Rate of cognitive decline in Alzheimer’s disease	cognitive decline measurement	Alzheimer’s disease	GCST010567	2:135727526	32573913	Sherva R
rs111535588–G	5e-08	(GEE model)	NR	–	0.83 unit decrease	[0.53–1.13]	SCN2A	Rate of cognitive decline in Alzheimer’s disease	cognitive decline measurement	Alzheimer’s disease	GCST010567	2:165296141	32573913	Sherva R
rs11689493–T	2e-06	(GEE model)	NR	–	0.45 unit decrease	[0.27–0.64]	JPT1P1,CDCA7	Rate of cognitive decline in Alzheimer’s disease	cognitive decline measurement	Alzheimer’s disease	GCST010567	2:173394711	32573913	Sherva R
rs147710719–C	2e-06	(GEE model)	NR	–	1.05 unit decrease	[0.62–1.49]	CWC22,SCHLAP1	Rate of cognitive decline in Alzheimer’s disease	cognitive decline measurement	Alzheimer’s disease	GCST010567	2:180605464	32573913	Sherva R
rs62192855–G	5e-06	(GEE model)	NR	–	0.71 unit decrease	[0.41–1.01]	CRYGD,CRYGC	Rate of cognitive decline in Alzheimer’s disease	cognitive decline measurement	Alzheimer’s disease	GCST010567	2:208128047	32573913	Sherva R
rs1525608–A	6e-06	(GEE model)	NR	–	0.40 unit decrease	[0.23–0.58]	IGFBP2,PSMB3P2	Rate of cognitive decline in Alzheimer’s disease	cognitive decline measurement	Alzheimer’s disease	GCST010567	2:216629032	32573913	Sherva R
rs76119111–G	6e-07	(GEE model)	NR	–	1.49 unit increase	[0.9–2.08]	FARSB	Rate of cognitive decline in Alzheimer’s disease	cognitive decline measurement	Alzheimer’s disease	GCST010567	2:222619881	32573913	Sherva R
rs9814965–A	3e-06	(GEE model)	NR	–	0.85 unit decrease	[0.5–1.21]	LMCD1–AS1	Rate of cognitive decline in Alzheimer’s disease	cognitive decline measurement	Alzheimer’s disease	GCST010567	3:7994605	32573913	Sherva R
rs192099504–C	7e-07	(GEE model)	NR	–	0.91 unit decrease	[0.55–1.26]	SNRK	Rate of cognitive decline in Alzheimer’s disease	cognitive decline measurement	Alzheimer’s disease	GCST010567	3:43305720	32573913	Sherva R
chr3:44643004–GA	6e-06	(GEE model)	NR	–	0.74 unit decrease	[0.42–1.06]	–	Rate of cognitive decline in Alzheimer’s disease	cognitive decline measurement	Alzheimer’s disease	GCST010567	–	32573913	Sherva R
rs952365–A	5e-07	(GEE model)	NR	–	0.82 unit decrease	[0.5–1.14]	EZRP1,ALCAM	Rate of cognitive decline in Alzheimer’s disease	cognitive decline measurement	Alzheimer’s disease	GCST010567	3:105262407	32573913	Sherva R
rs13101183–T	6e-07	(GEE model)	NR	–	0.99 unit decrease	[0.6–1.38]	RNU6–1200P,LSAMP	Rate of cognitive decline in Alzheimer’s disease	cognitive decline measurement	Alzheimer’s disease	GCST010567	3:117260229	32573913	Sherva R
rs9812918–C	7e-07	(GEE model)	NR	–	0.50 unit decrease	[0.3–0.69]	LINC03051,IGSF11	Rate of cognitive decline in Alzheimer’s disease	cognitive decline measurement	Alzheimer’s disease	GCST010567	3:118331871	32573913	Sherva R
chr3:118177672–A	8e-06	(GEE model)	NR	–	0.45 unit decrease	[0.25–0.65]	–	Rate of cognitive decline in Alzheimer’s disease	cognitive decline measurement	Alzheimer’s disease	GCST010567	–	32573913	Sherva R
rs9833127–G	3e-06	(GEE model)	NR	–	0.78 unit decrease	[0.45–1.11]	GPR156	Rate of cognitive decline in Alzheimer’s disease	cognitive decline measurement	Alzheimer’s disease	GCST010567	3:120222474	32573913	Sherva R
rs34166650–A	6e-07	(GEE model)	NR	–	0.44 unit decrease	[0.27–0.62]	RNU6–505P,RPL21P71	Rate of cognitive decline in Alzheimer’s disease	cognitive decline measurement	Alzheimer’s disease	GCST010567	3:147275608	32573913	Sherva R
chr3:159754413–CA	4e-06	(GEE model)	NR	–	1.31 unit increase	[0.75–1.87]	–	Rate of cognitive decline in Alzheimer’s disease	cognitive decline measurement	Alzheimer’s disease	GCST010567	–	32573913	Sherva R
rs79221325–G	7e-08	(GEE model)	NR	–	1.50 unit increase	[0.95–2.04]	TOMM22P6,OTOL1	Rate of cognitive decline in Alzheimer’s disease	cognitive decline measurement	Alzheimer’s disease	GCST010567	3:162297342	32573913	Sherva R
rs4857800–T	8e-06	(GEE model)	NR	–	0.40 unit decrease	[0.22–0.58]	LINC01208,MTND5P15	Rate of cognitive decline in Alzheimer’s disease	cognitive decline measurement	Alzheimer’s disease	GCST010567	3:176900051	32573913	Sherva R
rs13121626–A	2e-06	(GEE model)	NR	–	0.51 unit decrease	[0.3–0.72]	CLNK	Rate of cognitive decline in Alzheimer’s disease	cognitive decline measurement	Alzheimer’s disease	GCST010567	4:10489927	32573913	Sherva R
rs184621768–A	2e-08	(GEE model)	NR	–	1.27 unit decrease	[0.82–1.72]	RNU2–40P,IFITM3P1	Rate of cognitive decline in Alzheimer’s disease	cognitive decline measurement	Alzheimer’s disease	GCST010567	4:65977824	32573913	Sherva R
rs6850546–A	3e-06	(GEE model)	NR	–	1.28 unit increase	[0.74–1.82]	ENOPH1	Rate of cognitive decline in Alzheimer’s disease	cognitive decline measurement	Alzheimer’s disease	GCST010567	4:82449681	32573913	Sherva R
rs17034334–T	2e-07	(GEE model)	NR	–	0.54 unit increase	[0.34–0.75]	CXXC4,LINC02503	Rate of cognitive decline in Alzheimer’s disease	cognitive decline measurement	Alzheimer’s disease	GCST010567	4:104132856	32573913	Sherva R
rs76098257–T	2e-07	(GEE model)	NR	–	0.87 unit decrease	[0.55–1.2]	LINC02477,LINC02233	Rate of cognitive decline in Alzheimer’s disease	cognitive decline measurement	Alzheimer’s disease	GCST010567	4:160150870	32573913	Sherva R
rs115101230–C	4e-07	(GEE model)	NR	–	1.07 unit decrease	[0.65–1.48]	NDUFB5P1,RNA5SP173	Rate of cognitive decline in Alzheimer’s disease	cognitive decline measurement	Alzheimer’s disease	GCST010567	4:178408010	32573913	Sherva R
rs80178823–C	3e-06	(GEE model)	NR	–	1.16 unit decrease	[0.67–1.64]	CZIB–DT	Rate of cognitive decline in Alzheimer’s disease	cognitive decline measurement	Alzheimer’s disease	GCST010567	1:53223405	32573913	Sherva R
rs12070360–C	5e-06	(GEE model)	NR	–	0.75 unit decrease	[0.43–1.07]	RPSAP20,LINC01767	Rate of cognitive decline in Alzheimer’s disease	cognitive decline measurement	Alzheimer’s disease	GCST010567	1:56296719	32573913	Sherva R
rs76600213–T	8e-06	(GEE model)	NR	–	0.99 unit increase	[0.56–1.43]	LINC01748	Rate of cognitive decline in Alzheimer’s disease	cognitive decline measurement	Alzheimer’s disease	GCST010567	1:60526484	32573913	Sherva R
rs141385851–G	3e-06	(GEE model)	NR	–	0.85 unit decrease	[0.49–1.21]	RNU7–62P,UBE2U	Rate of cognitive decline in Alzheimer’s disease	cognitive decline measurement	Alzheimer’s disease	GCST010567	1:64352304	32573913	Sherva R
rs7523405–A	3e-06	(GEE model)	NR	–	1.10 unit decrease	[0.64–1.56]	NEGR1	Rate of cognitive decline in Alzheimer’s disease	cognitive decline measurement	Alzheimer’s disease	GCST010567	1:71880109	32573913	Sherva R
rs74567324–T	5e-07	(GEE model)	NR	–	1.33 unit decrease	[0.81–1.85]	NRBF2P3,Y_RNA	Rate of cognitive decline in Alzheimer’s disease	cognitive decline measurement	Alzheimer’s disease	GCST010567	1:110784619	32573913	Sherva R
rs17033324–C	2e-12	(GEE model)	NR	–	1.23 unit decrease	[0.89–1.57]	LINC01765,NGF–AS1	Rate of cognitive decline in Alzheimer’s disease	cognitive decline measurement	Alzheimer’s disease	GCST010567	1:115169958	32573913	Sherva R
rs2265081–C	5e-08	(GEE model)	NR	–	1.05 unit increase	[0.68–1.43]	RN7SL44P,S100A6	Rate of cognitive decline in Alzheimer’s disease	cognitive decline measurement	Alzheimer’s disease	GCST010567	1:153527732	32573913	Sherva R
rs16844046–A	2e-07	(GEE model)	NR	–	1.24 unit decrease	[0.77–1.71]	MIR181A1HG,LINC01222	Rate of cognitive decline in Alzheimer’s disease	cognitive decline measurement	Alzheimer’s disease	GCST010567	1:199004936	32573913	Sherva R
rs79379488–A	1e-06	(GEE model)	NR	–	1.34 unit increase	[0.8–1.88]	ST13P19,HHAT	Rate of cognitive decline in Alzheimer’s disease	cognitive decline measurement	Alzheimer’s disease	GCST010567	1:210306349	32573913	Sherva R
rs12137733–C	2e-08	(GEE model)	NR	–	0.83 unit decrease	[0.54–1.12]	LINC02817,DUSP10	Rate of cognitive decline in Alzheimer’s disease	cognitive decline measurement	Alzheimer’s disease	GCST010567	1:221521649	32573913	Sherva R
rs1764346–T	1e-06	(GEE model)	NR	–	0.72 unit decrease	[0.43–1.01]	ENAH	Rate of cognitive decline in Alzheimer’s disease	cognitive decline measurement	Alzheimer’s disease	GCST010567	1:225494483	32573913	Sherva R
rs116233900–T	1e-07	(GEE model)	NR	–	1.05 unit decrease	[0.67–1.44]	KRT18P32,MIPEPP2	Rate of cognitive decline in Alzheimer’s disease	cognitive decline measurement	Alzheimer’s disease	GCST010567	1:238566133	32573913	Sherva R
chr1:239050971–A	2e-06	(GEE model)	NR	–	1.06 unit increase	[0.62–1.5]	–	Rate of cognitive decline in Alzheimer’s disease	cognitive decline measurement	Alzheimer’s disease	GCST010567	–	32573913	Sherva R
rs16837642–T	1e-07	(GEE model)	NR	–	0.88 unit decrease	[0.56–1.21]	MIPEPP2,CHRM3	Rate of cognitive decline in Alzheimer’s disease	cognitive decline measurement	Alzheimer’s disease	GCST010567	1:238994295	32573913	Sherva R
rs78401062–C	5e-06	(GEE model)	NR	–	0.72 unit decrease	[0.41–1.03]	LINC01248,RNU6–649P	Rate of cognitive decline in Alzheimer’s disease	cognitive decline measurement	Alzheimer’s disease	GCST010567	2:5450224	32573913	Sherva R
chr2:9046230–AGG	3e-06	(GEE model)	NR	–	1.01 unit decrease	[0.59–1.44]	–	Rate of cognitive decline in Alzheimer’s disease	cognitive decline measurement	Alzheimer’s disease	GCST010567	–	32573913	Sherva R
chr2:9156797–CA	7e-06	(GEE model)	NR	–	0.96 unit decrease	[0.54–1.38]	–	Rate of cognitive decline in Alzheimer’s disease	cognitive decline measurement	Alzheimer’s disease	GCST010567	–	32573913	Sherva R
chr2:35083087–G	3e-07	(GEE model)	NR	–	0.46 unit decrease	[0.28–0.64]	–	Rate of cognitive decline in Alzheimer’s disease	cognitive decline measurement	Alzheimer’s disease	GCST010567	–	32573913	Sherva R
rs75207608–G	5e-06	(GEE model)	NR	–	1.00 unit decrease	[0.57–1.42]	PPIAP63,CCDC85A	Rate of cognitive decline in Alzheimer’s disease	cognitive decline measurement	Alzheimer’s disease	GCST010567	2:56441694	32573913	Sherva R
rs17048196–A	1e-07	(GEE model)	NR	–	1.04 unit decrease	[0.65–1.42]	PPIAP63,CCDC85A	Rate of cognitive decline in Alzheimer’s disease	cognitive decline measurement	Alzheimer’s disease	GCST010567	2:56583247	32573913	Sherva R
rs78144564–A	3e-07	(GEE model)	NR	–	0.93 unit decrease	[0.57–1.29]	LINC02245,LINC02576	Rate of cognitive decline in Alzheimer’s disease	cognitive decline measurement	Alzheimer’s disease	GCST010567	2:65037716	32573913	Sherva R
rs6546173–C	2e-06	(GEE model)	NR	–	0.76 unit decrease	[0.45–1.07]	LINC02934	Rate of cognitive decline in Alzheimer’s disease	cognitive decline measurement	Alzheimer’s disease	GCST010567	2:65672385	32573913	Sherva R
rs58170570–G	9e-06	(GEE model)	NR	–	1.01 unit increase	[0.56–1.45]	ILRUNP1,RPL27AP4	Rate of cognitive decline in Alzheimer’s disease	cognitive decline measurement	Alzheimer’s disease	GCST010567	2:106342796	32573913	Sherva R
rs79784973–G	1e-06	(GEE model)	NR	–	0.98 unit decrease	[0.58–1.37]	ANAPC1	Rate of cognitive decline in Alzheimer’s disease	cognitive decline measurement	Alzheimer’s disease	GCST010567	2:111620617	32573913	Sherva R
rs73026046–C	8e-06	(GEE model)	NR	–	0.80 unit decrease	[0.45–1.15]	PATE3	Rate of cognitive decline in Alzheimer’s disease	cognitive decline measurement	Alzheimer’s disease	GCST010567	11:125791197	32573913	Sherva R
rs78356676–C	8e-07	(GEE model)	NR	–	0.98 unit increase	[0.59–1.37]	SLC2A14	Rate of cognitive decline in Alzheimer’s disease	cognitive decline measurement	Alzheimer’s disease	GCST010567	12:7824330	32573913	Sherva R
rs12303711–A	7e-06	(GEE model)	NR	–	0.83 unit increase	[0.47–1.19]	LINC00477	Rate of cognitive decline in Alzheimer’s disease	cognitive decline measurement	Alzheimer’s disease	GCST010567	12:24581194	32573913	Sherva R
rs34528337–C	3e-06	(GEE model)	NR	–	1.25 unit decrease	[0.72–1.77]	LINC01479,LINC02421	Rate of cognitive decline in Alzheimer’s disease	cognitive decline measurement	Alzheimer’s disease	GCST010567	12:67926217	32573913	Sherva R
chr12:102082121–CG	2e-07	(GEE model)	NR	–	0.93 unit increase	[0.58–1.27]	–	Rate of cognitive decline in Alzheimer’s disease	cognitive decline measurement	Alzheimer’s disease	GCST010567	–	32573913	Sherva R
rs80086666–T	7e-06	(GEE model)	NR	–	0.88 unit decrease	[0.5–1.27]	LINC00424,RN7SL766P	Rate of cognitive decline in Alzheimer’s disease	cognitive decline measurement	Alzheimer’s disease	GCST010567	13:21809886	32573913	Sherva R
rs1590594–C	3e-08	(GEE model)	NR	–	1.20 unit increase	[0.77–1.62]	SUCLA2,RN7SL700P	Rate of cognitive decline in Alzheimer’s disease	cognitive decline measurement	Alzheimer’s disease	GCST010567	13:47612501	32573913	Sherva R
rs36180537–T	2e-06	(GEE model)	NR	–	0.89 unit decrease	[0.52–1.26]	LINC02335	Rate of cognitive decline in Alzheimer’s disease	cognitive decline measurement	Alzheimer’s disease	GCST010567	13:55131671	32573913	Sherva R
rs11620044–G	7e-06	(GEE model)	NR	–	0.99 unit decrease	[0.56–1.42]	HMGN2P39,DNAJA1P1	Rate of cognitive decline in Alzheimer’s disease	cognitive decline measurement	Alzheimer’s disease	GCST010567	13:58831133	32573913	Sherva R
rs118102991–A	5e-06	(GEE model)	NR	–	1.06 unit decrease	[0.6–1.51]	DNAJA1P1,HMGN2P39	Rate of cognitive decline in Alzheimer’s disease	cognitive decline measurement	Alzheimer’s disease	GCST010567	13:59005492	32573913	Sherva R
rs9599110–T	2e-06	(GEE model)	NR	–	0.89 unit decrease	[0.53–1.26]	PCDH9	Rate of cognitive decline in Alzheimer’s disease	cognitive decline measurement	Alzheimer’s disease	GCST010567	13:66405989	32573913	Sherva R
rs79538982–G	2e-09	(GEE model)	NR	–	1.43 unit decrease	[0.96–1.9]	LINC00348,MTCL1P1	Rate of cognitive decline in Alzheimer’s disease	cognitive decline measurement	Alzheimer’s disease	GCST010567	13:70946701	32573913	Sherva R
rs7985509–G	1e-08	(GEE model)	NR	–	0.82 unit increase	[0.54–1.1]	DPPA3P3,LINC00564	Rate of cognitive decline in Alzheimer’s disease	cognitive decline measurement	Alzheimer’s disease	GCST010567	13:81170245	32573913	Sherva R
chr13:93655779–AACTC	1e-06	(GEE model)	NR	–	1.21 unit increase	[0.72–1.7]	–	Rate of cognitive decline in Alzheimer’s disease	cognitive decline measurement	Alzheimer’s disease	GCST010567	–	32573913	Sherva R
rs9559817–A	1e-06	(GEE model)	NR	–	0.46 unit decrease	[0.27–0.64]	COL4A2	Rate of cognitive decline in Alzheimer’s disease	cognitive decline measurement	Alzheimer’s disease	GCST010567	13:110472624	32573913	Sherva R
rs57611377–T	1e-07	(GEE model)	NR	–	0.96 unit increase	[0.6–1.31]	STXBP6,GZMB	Rate of cognitive decline in Alzheimer’s disease	cognitive decline measurement	Alzheimer’s disease	GCST010567	14:24804695	32573913	Sherva R
rs950010–G	2e-07	(GEE model)	NR	–	0.96 unit decrease	[0.6–1.33]	GNG2	Rate of cognitive decline in Alzheimer’s disease	cognitive decline measurement	Alzheimer’s disease	GCST010567	14:51970017	32573913	Sherva R
rs138656381–T	2e-06	(GEE model)	NR	–	0.94 unit decrease	[0.55–1.33]	FUT8	Rate of cognitive decline in Alzheimer’s disease	cognitive decline measurement	Alzheimer’s disease	GCST010567	14:65495566	32573913	Sherva R
rs79666627–C	8e-06	(GEE model)	NR	–	0.90 unit decrease	[0.5–1.29]	FUT8,NCOA4P1	Rate of cognitive decline in Alzheimer’s disease	cognitive decline measurement	Alzheimer’s disease	GCST010567	14:65755293	32573913	Sherva R
rs117045930–C	1e-07	(GEE model)	NR	–	1.27 unit decrease	[0.8–1.75]	GCNT3	Rate of cognitive decline in Alzheimer’s disease	cognitive decline measurement	Alzheimer’s disease	GCST010567	15:59630025	32573913	Sherva R
rs2899492–C	6e-07	(GEE model)	NR	–	0.62 unit increase	[0.38–0.86]	ATOSA	Rate of cognitive decline in Alzheimer’s disease	cognitive decline measurement	Alzheimer’s disease	GCST010567	15:52641065	32573913	Sherva R
rs150550955–G	2e-07	(GEE model)	NR	–	1.24 unit decrease	[0.78–1.71]	PRTG	Rate of cognitive decline in Alzheimer’s disease	cognitive decline measurement	Alzheimer’s disease	GCST010567	15:55719171	32573913	Sherva R
chr15:68055986–A	2e-06	(GEE model)	NR	–	0.72 unit decrease	[0.42–1.02]	–	Rate of cognitive decline in Alzheimer’s disease	cognitive decline measurement	Alzheimer’s disease	GCST010567	–	32573913	Sherva R
rs58226358–T	2e-06	(GEE model)	NR	–	1.01 unit decrease	[0.6–1.43]	ADAMTS7P3	Rate of cognitive decline in Alzheimer’s disease	cognitive decline measurement	Alzheimer’s disease	GCST010567	15:77983053	32573913	Sherva R
rs186706570–C	4e-07	(GEE model)	NR	–	1.05 unit decrease	[0.64–1.45]	LINC01579	Rate of cognitive decline in Alzheimer’s disease	cognitive decline measurement	Alzheimer’s disease	GCST010567	15:93798258	32573913	Sherva R
rs79116212–G	5e-07	(GEE model)	NR	–	0.87 unit decrease	[0.53–1.21]	VLDLR–AS1	Rate of cognitive decline in Alzheimer’s disease	cognitive decline measurement	Alzheimer’s disease	GCST010567	9:2448654	32573913	Sherva R
rs10122329–G	2e-08	(GEE model)	NR	–	1.04 unit increase	[0.67–1.4]	PUM3,GPS2P1	Rate of cognitive decline in Alzheimer’s disease	cognitive decline measurement	Alzheimer’s disease	GCST010567	9:2844360	32573913	Sherva R
chr9:17646666–T	3e-06	(GEE model)	NR	–	1.06 unit decrease	[0.61–1.51]	–	Rate of cognitive decline in Alzheimer’s disease	cognitive decline measurement	Alzheimer’s disease	GCST010567	–	32573913	Sherva R
rs10963978–G	2e-06	(GEE model)	NR	–	1.12 unit decrease	[0.66–1.58]	PLIN2	Rate of cognitive decline in Alzheimer’s disease	cognitive decline measurement	Alzheimer’s disease	GCST010567	9:19139572	32573913	Sherva R
rs3731249–C	6e-06	(GEE model)	NR	–	1.26 unit decrease	[0.71–1.81]	CDKN2A	Rate of cognitive decline in Alzheimer’s disease	cognitive decline measurement	Alzheimer’s disease	GCST010567	9:21970917	32573913	Sherva R
chr9:72111879–AC	8e-07	(GEE model)	NR	–	0.67 unit decrease	[0.4–0.94]	–	Rate of cognitive decline in Alzheimer’s disease	cognitive decline measurement	Alzheimer’s disease	GCST010567	–	32573913	Sherva R
chr9:75841708–AT	6e-07	(GEE model)	NR	–	0.88 unit increase	[0.53–1.22]	–	Rate of cognitive decline in Alzheimer’s disease	cognitive decline measurement	Alzheimer’s disease	GCST010567	–	32573913	Sherva R
chr9:80358202–C	3e-07	(GEE model)	NR	–	1.00 unit decrease	[0.62–1.38]	–	Rate of cognitive decline in Alzheimer’s disease	cognitive decline measurement	Alzheimer’s disease	GCST010567	–	32573913	Sherva R
rs7028759–T	2e-06	(GEE model)	NR	–	0.68 unit increase	[0.4–0.96]	TRMO	Rate of cognitive decline in Alzheimer’s disease	cognitive decline measurement	Alzheimer’s disease	GCST010567	9:97915601	32573913	Sherva R
rs3824497–A	4e-06	(GEE model)	NR	–	0.73 unit decrease	[0.42–1.04]	GABBR2	Rate of cognitive decline in Alzheimer’s disease	cognitive decline measurement	Alzheimer’s disease	GCST010567	9:98453701	32573913	Sherva R
rs12686004–G	2e-06	(GEE model)	NR	–	0.61 unit increase	[0.36–0.86]	ABCA1	Rate of cognitive decline in Alzheimer’s disease	cognitive decline measurement	Alzheimer’s disease	GCST010567	9:104891145	32573913	Sherva R
rs79523756–C	2e-09	(GEE model)	NR	–	0.75 unit decrease	[0.5–1]	KIF12,COL27A1	Rate of cognitive decline in Alzheimer’s disease	cognitive decline measurement	Alzheimer’s disease	GCST010567	9:114127254	32573913	Sherva R
rs10819287–C	3e-09	(GEE model)	NR	–	1.11 unit increase	[0.75–1.48]	SLC2A8	Rate of cognitive decline in Alzheimer’s disease	cognitive decline measurement	Alzheimer’s disease	GCST010567	9:127404103	32573913	Sherva R
rs11250601–C	8e-06	(GEE model)	NR	–	0.82 unit decrease	[0.46–1.18]	ADARB2,ADARB2–AS1	Rate of cognitive decline in Alzheimer’s disease	cognitive decline measurement	Alzheimer’s disease	GCST010567	10:1537583	32573913	Sherva R
rs148405458–C	4e-08	(GEE model)	NR	–	1.00 unit decrease	[0.64–1.36]	LINC02668	Rate of cognitive decline in Alzheimer’s disease	cognitive decline measurement	Alzheimer’s disease	GCST010567	10:3254357	32573913	Sherva R
rs181259817–C	4e-06	(GEE model)	NR	–	0.92 unit decrease	[0.53–1.31]	PRKG1	Rate of cognitive decline in Alzheimer’s disease	cognitive decline measurement	Alzheimer’s disease	GCST010567	10:51756590	32573913	Sherva R
rs61851911–G	1e-06	(GEE model)	NR	–	0.89 unit decrease	[0.53–1.24]	IPMK,MRPS35P3	Rate of cognitive decline in Alzheimer’s disease	cognitive decline measurement	Alzheimer’s disease	GCST010567	10:58077561	32573913	Sherva R
rs11195365–G	2e-06	(GEE model)	NR	–	0.67 unit decrease	[0.4–0.95]	PDCD4	Rate of cognitive decline in Alzheimer’s disease	cognitive decline measurement	Alzheimer’s disease	GCST010567	10:110883279	32573913	Sherva R
chr10:112774958–A	9e-07	(GEE model)	NR	–	0.76 unit decrease	[0.45–1.06]	–	Rate of cognitive decline in Alzheimer’s disease	cognitive decline measurement	Alzheimer’s disease	GCST010567	–	32573913	Sherva R
rs182768834–G	2e-06	(GEE model)	NR	–	0.87 unit decrease	[0.52–1.23]	MGMT,LINC02667	Rate of cognitive decline in Alzheimer’s disease	cognitive decline measurement	Alzheimer’s disease	GCST010567	10:129071311	32573913	Sherva R
rs72957958–C	7e-06	(GEE model)	NR	–	0.85 unit increase	[0.48–1.21]	DNAAF11P1,LINC02760	Rate of cognitive decline in Alzheimer’s disease	cognitive decline measurement	Alzheimer’s disease	GCST010567	11:38108548	32573913	Sherva R
rs188620244–G	5e-07	(GEE model)	NR	–	1.06 unit increase	[0.65–1.47]	RNA5SP349,SNORD39	Rate of cognitive decline in Alzheimer’s disease	cognitive decline measurement	Alzheimer’s disease	GCST010567	11:109218136	32573913	Sherva R
rs185433085–C	7e-06	(GEE model)	NR	–	0.88 unit decrease	[0.5–1.27]	RNF214	Rate of cognitive decline in Alzheimer’s disease	cognitive decline measurement	Alzheimer’s disease	GCST010567	11:117235353	32573913	Sherva R
rs74498740–C	5e-07	(GEE model)	NR	–	1.23 unit increase	[0.75–1.71]	DSCAML1	Rate of cognitive decline in Alzheimer’s disease	cognitive decline measurement	Alzheimer’s disease	GCST010567	11:117659180	32573913	Sherva R
rs73017762–C	1e-06	(GEE model)	NR	–	1.05 unit decrease	[0.63–1.48]	FEZ1	Rate of cognitive decline in Alzheimer’s disease	cognitive decline measurement	Alzheimer’s disease	GCST010567	11:125560085	32573913	Sherva R
chr7:48804308–C	9e-10	(GEE model)	NR	–	1.58 unit decrease	[1.07–2.09]	–	Rate of cognitive decline in Alzheimer’s disease	cognitive decline measurement	Alzheimer’s disease	GCST010567	–	32573913	Sherva R
rs10234213–G	1e-07	(GEE model)	NR	–	1.17 unit decrease	[0.74–1.6]	DDX43P3,HGF	Rate of cognitive decline in Alzheimer’s disease	cognitive decline measurement	Alzheimer’s disease	GCST010567	7:81631105	32573913	Sherva R
rs28381924–A	5e-08	(GEE model)	NR	–	1.08 unit decrease	[0.69–1.46]	ABCB1	Rate of cognitive decline in Alzheimer’s disease	cognitive decline measurement	Alzheimer’s disease	GCST010567	7:87543786	32573913	Sherva R
rs76542556–T	2e-06	(GEE model)	NR	–	0.85 unit decrease	[0.5–1.2]	GNG11,BET1	Rate of cognitive decline in Alzheimer’s disease	cognitive decline measurement	Alzheimer’s disease	GCST010567	7:93933243	32573913	Sherva R
chr7:102553128–C	8e-06	(GEE model)	NR	–	0.96 unit increase	[0.54–1.38]	–	Rate of cognitive decline in Alzheimer’s disease	cognitive decline measurement	Alzheimer’s disease	GCST010567	–	32573913	Sherva R
rs180725393–C	4e-07	(GEE model)	NR	–	1.09 unit increase	[0.67–1.51]	NAPEPLD	Rate of cognitive decline in Alzheimer’s disease	cognitive decline measurement	Alzheimer’s disease	GCST010567	7:103145984	32573913	Sherva R
rs147874219–C	8e-06	(GEE model)	NR	–	0.97 unit increase	[0.54–1.39]	DPY19L2P2	Rate of cognitive decline in Alzheimer’s disease	cognitive decline measurement	Alzheimer’s disease	GCST010567	7:103263955	32573913	Sherva R
chr7:103017132–CAGA	6e-07	(GEE model)	NR	–	1.07 unit increase	[0.65–1.48]	–	Rate of cognitive decline in Alzheimer’s disease	cognitive decline measurement	Alzheimer’s disease	GCST010567	–	32573913	Sherva R
rs10953388–T	8e-06	(GEE model)	NR	–	0.43 unit decrease	[0.24–0.62]	RELN	Rate of cognitive decline in Alzheimer’s disease	cognitive decline measurement	Alzheimer’s disease	GCST010567	7:103545824	32573913	Sherva R
rs62489373–G	4e-06	(GEE model)	NR	–	1.03 unit decrease	[0.59–1.47]	TRPC6P8,ZP3P2	Rate of cognitive decline in Alzheimer’s disease	cognitive decline measurement	Alzheimer’s disease	GCST010567	7:136467453	32573913	Sherva R
rs28491578–T	8e-07	(GEE model)	NR	–	0.83 unit increase	[0.5–1.16]	DGKI	Rate of cognitive decline in Alzheimer’s disease	cognitive decline measurement	Alzheimer’s disease	GCST010567	7:137828192	32573913	Sherva R
rs60465337–C	9e-07	(GEE model)	NR	–	1.03 unit increase	[0.62–1.44]	CNTNAP2	Rate of cognitive decline in Alzheimer’s disease	cognitive decline measurement	Alzheimer’s disease	GCST010567	7:148107001	32573913	Sherva R
rs189842957–T	6e-06	(GEE model)	NR	–	0.52 unit decrease	[0.29–0.74]	XRCC2,RPL36AP28	Rate of cognitive decline in Alzheimer’s disease	cognitive decline measurement	Alzheimer’s disease	GCST010567	7:152641544	32573913	Sherva R
chr8:14944492–CAA	4e-06	(GEE model)	NR	–	0.88 unit increase	[0.5–1.25]	–	Rate of cognitive decline in Alzheimer’s disease	cognitive decline measurement	Alzheimer’s disease	GCST010567	–	32573913	Sherva R
rs6985143–C	3e-08	(GEE model)	NR	–	1.14 unit decrease	[0.74–1.55]	MSR1	Rate of cognitive decline in Alzheimer’s disease	cognitive decline measurement	Alzheimer’s disease	GCST010567	8:16108576	32573913	Sherva R
rs77048708–G	6e-06	(GEE model)	NR	–	0.67 unit decrease	[0.38–0.97]	STC1,RNU1–148P	Rate of cognitive decline in Alzheimer’s disease	cognitive decline measurement	Alzheimer’s disease	GCST010567	8:23939348	32573913	Sherva R
rs17357035–A	8e-06	(GEE model)	NR	–	1.00 unit decrease	[0.56–1.44]	UNC5D	Rate of cognitive decline in Alzheimer’s disease	cognitive decline measurement	Alzheimer’s disease	GCST010567	8:35746651	32573913	Sherva R
rs72637528–G	1e-07	(GEE model)	NR	–	1.13 unit decrease	[0.72–1.55]	UNC5D,MTCYBP19	Rate of cognitive decline in Alzheimer’s disease	cognitive decline measurement	Alzheimer’s disease	GCST010567	8:35848592	32573913	Sherva R
rs142214173–G	1e-08	(GEE model)	NR	–	1.20 unit decrease	[0.79–1.62]	UNC5D,MTCYBP19	Rate of cognitive decline in Alzheimer’s disease	cognitive decline measurement	Alzheimer’s disease	GCST010567	8:36006420	32573913	Sherva R
rs138297249–G	5e-07	(GEE model)	NR	–	1.13 unit decrease	[0.69–1.57]	UNC5D,MTCYBP19	Rate of cognitive decline in Alzheimer’s disease	cognitive decline measurement	Alzheimer’s disease	GCST010567	8:36187530	32573913	Sherva R
rs187649623–T	4e-07	(GEE model)	NR	–	1.36 unit decrease	[0.83–1.89]	RNU6–533P,RPL23P10	Rate of cognitive decline in Alzheimer’s disease	cognitive decline measurement	Alzheimer’s disease	GCST010567	8:36471595	32573913	Sherva R
rs151108108–T	2e-06	(GEE model)	NR	–	1.28 unit decrease	[0.75–1.81]	RNA5SP264,RPL23P10	Rate of cognitive decline in Alzheimer’s disease	cognitive decline measurement	Alzheimer’s disease	GCST010567	8:36613876	32573913	Sherva R
rs74972376–G	5e-06	(GEE model)	NR	–	1.16 unit increase	[0.66–1.66]	ANXA13	Rate of cognitive decline in Alzheimer’s disease	cognitive decline measurement	Alzheimer’s disease	GCST010567	8:123708021	32573913	Sherva R
rs6992906–G	3e-06	(GEE model)	NR	–	0.86 unit increase	[0.5–1.23]	PVT1	Rate of cognitive decline in Alzheimer’s disease	cognitive decline measurement	Alzheimer’s disease	GCST010567	8:127857208	32573913	Sherva R
rs16904657–A	6e-06	(GEE model)	NR	–	0.64 unit decrease	[0.36–0.92]	KCNQ3	Rate of cognitive decline in Alzheimer’s disease	cognitive decline measurement	Alzheimer’s disease	GCST010567	8:132318791	32573913	Sherva R
rs12924820–A	2e-06	(GEE model)	NR	–	0.48 unit decrease	[0.28–0.67]	RN7SL493P,ATF7IP2	Rate of cognitive decline in Alzheimer’s disease	cognitive decline measurement	Alzheimer’s disease	GCST010567	16:10274092	32573913	Sherva R
rs62030649–G	7e-08	(GEE model)	NR	–	1.02 unit decrease	[0.65–1.4]	PRKCB	Rate of cognitive decline in Alzheimer’s disease	cognitive decline measurement	Alzheimer’s disease	GCST010567	16:23860811	32573913	Sherva R
rs4949142–A	6e-07	(GEE model)	NR	–	0.60 unit decrease	[0.36–0.83]	RPS15AP34,LINC02165	Rate of cognitive decline in Alzheimer’s disease	cognitive decline measurement	Alzheimer’s disease	GCST010567	16:63720296	32573913	Sherva R
rs59395068–T	4e-06	(GEE model)	NR	–	1.12 unit increase	[0.64–1.6]	RNA5SP431,MAF	Rate of cognitive decline in Alzheimer’s disease	cognitive decline measurement	Alzheimer’s disease	GCST010567	16:79447990	32573913	Sherva R
chr17:9322274–CCT	4e-06	(GEE model)	NR	–	0.45 unit decrease	[0.26–0.64]	–	Rate of cognitive decline in Alzheimer’s disease	cognitive decline measurement	Alzheimer’s disease	GCST010567	–	32573913	Sherva R
rs79343067–T	4e-06	(GEE model)	NR	–	1.27 unit increase	[0.73–1.81]	HDAC5	Rate of cognitive decline in Alzheimer’s disease	cognitive decline measurement	Alzheimer’s disease	GCST010567	17:44119096	32573913	Sherva R
rs74592000–C	1e-06	(GEE model)	NR	–	0.97 unit increase	[0.57–1.36]	LINC01982	Rate of cognitive decline in Alzheimer’s disease	cognitive decline measurement	Alzheimer’s disease	GCST010567	17:52478681	32573913	Sherva R
chr17:56010692–CCT	4e-06	(GEE model)	NR	–	0.45 unit increase	[0.26–0.64]	–	Rate of cognitive decline in Alzheimer’s disease	cognitive decline measurement	Alzheimer’s disease	GCST010567	–	32573913	Sherva R
rs55994995–A	1e-06	(GEE model)	NR	–	0.97 unit decrease	[0.57–1.36]	GRB2,SLC25A19	Rate of cognitive decline in Alzheimer’s disease	cognitive decline measurement	Alzheimer’s disease	GCST010567	17:75313351	32573913	Sherva R
rs2650243–A	1e-06	(GEE model)	NR	–	0.81 unit increase	[0.48–1.14]	TBC1D16	Rate of cognitive decline in Alzheimer’s disease	cognitive decline measurement	Alzheimer’s disease	GCST010567	17:79935540	32573913	Sherva R
rs1994558–A	7e-06	(GEE model)	NR	–	0.42 unit decrease	[0.23–0.6]	CTIF	Rate of cognitive decline in Alzheimer’s disease	cognitive decline measurement	Alzheimer’s disease	GCST010567	18:48806024	32573913	Sherva R
rs594284–T	1e-08	(GEE model)	NR	–	0.91 unit decrease	[0.59–1.22]	LINC01924,LINC01916	Rate of cognitive decline in Alzheimer’s disease	cognitive decline measurement	Alzheimer’s disease	GCST010567	18:65373686	32573913	Sherva R
rs73620745–G	6e-06	(GEE model)	NR	–	1.29 unit decrease	[0.73–1.85]	EDN3,PIEZO1P1	Rate of cognitive decline in Alzheimer’s disease	cognitive decline measurement	Alzheimer’s disease	GCST010567	20:59377140	32573913	Sherva R
rs742720–T	6e-06	(GEE model)	NR	–	0.73 unit decrease	[0.42–1.05]	NCAM2,PPIAP1	Rate of cognitive decline in Alzheimer’s disease	cognitive decline measurement	Alzheimer’s disease	GCST010567	21:20862645	32573913	Sherva R
rs35108539–T	7e-06	(GEE model)	NR	–	0.40 unit increase	[0.23–0.58]	KRTAP7–1,KRTAP11–1	Rate of cognitive decline in Alzheimer’s disease	cognitive decline measurement	Alzheimer’s disease	GCST010567	21:30864151	32573913	Sherva R
chr2:19395907–T	9e-06	(LME model)	NR	–	0.72 unit increase	[0.41–1.04]	–	Rate of cognitive decline in Alzheimer’s disease	cognitive decline measurement	Alzheimer’s disease	GCST010567	–	32573913	Sherva R
rs192269070–A	4e-06	(LME model)	NR	–	1.26 unit increase	[0.73–1.79]	MIR4771–1,ANAPC1P3	Rate of cognitive decline in Alzheimer’s disease	cognitive decline measurement	Alzheimer’s disease	GCST010567	2:87124603	32573913	Sherva R
rs10182651–A	1e-09	(LME model)	NR	–	0.64 unit decrease	[0.43–0.84]	USP40,UGT1A12P	Rate of cognitive decline in Alzheimer’s disease	cognitive decline measurement	Alzheimer’s disease	GCST010567	2:233575317	32573913	Sherva R
rs111747604–C	9e-06	(LME model)	NR	–	0.85 unit increase	[0.48–1.23]	MBOAT1	Rate of cognitive decline in Alzheimer’s disease	cognitive decline measurement	Alzheimer’s disease	GCST010567	6:20177687	32573913	Sherva R
rs45604140–C	7e-06	(LME model)	NR	–	0.66 unit decrease	[0.37–0.95]	PTK7	Rate of cognitive decline in Alzheimer’s disease	cognitive decline measurement	Alzheimer’s disease	GCST010567	6:43131869	32573913	Sherva R
rs77801015–A	1e-06	(LME model)	NR	–	0.83 unit decrease	[0.5–1.16]	MIR4643,MAP3K7	Rate of cognitive decline in Alzheimer’s disease	cognitive decline measurement	Alzheimer’s disease	GCST010567	6:91471198	32573913	Sherva R
rs4897203–T	1e-06	(LME model)	NR	–	0.75 unit increase	[0.45–1.05]	TRDN	Rate of cognitive decline in Alzheimer’s disease	cognitive decline measurement	Alzheimer’s disease	GCST010567	6:123371601	32573913	Sherva R
rs34919929–G	7e-07	(LME model)	NR	–	0.48 unit increase	[0.29–0.67]	ZCWPW1	Rate of cognitive decline in Alzheimer’s disease	cognitive decline measurement	Alzheimer’s disease	GCST010567	7:100414711	32573913	Sherva R
rs117754360–C	6e-06	(LME model)	NR	–	0.99 unit decrease	[0.56–1.42]	CYLC2,LINC00587	Rate of cognitive decline in Alzheimer’s disease	cognitive decline measurement	Alzheimer’s disease	GCST010567	9:102673902	32573913	Sherva R
rs1545045–A	2e-06	(LME model)	NR	–	0.54 unit increase	[0.32–0.76]	TEX36–AS1,RPS27P18	Rate of cognitive decline in Alzheimer’s disease	cognitive decline measurement	Alzheimer’s disease	GCST010567	10:125501459	32573913	Sherva R
rs641615–G	4e-07	(LME model)	NR	–	0.54 unit decrease	[0.33–0.74]	KRT5	Rate of cognitive decline in Alzheimer’s disease	cognitive decline measurement	Alzheimer’s disease	GCST010567	12:52519125	32573913	Sherva R
rs10785192–T	2e-06	(LME model)	NR	–	0.79 unit decrease	[0.47–1.12]	KRR1,GLIPR1	Rate of cognitive decline in Alzheimer’s disease	cognitive decline measurement	Alzheimer’s disease	GCST010567	12:75491985	32573913	Sherva R
rs58107565–G	9e-06	(LME model)	NR	–	0.48 unit decrease	[0.27–0.69]	TMEM132D	Rate of cognitive decline in Alzheimer’s disease	cognitive decline measurement	Alzheimer’s disease	GCST010567	12:129673196	32573913	Sherva R
rs80187936–C	7e-06	(LME model)	NR	–	1.06 unit decrease	[0.6–1.53]	ATP8A2	Rate of cognitive decline in Alzheimer’s disease	cognitive decline measurement	Alzheimer’s disease	GCST010567	13:25959811	32573913	Sherva R
rs4534807–C	3e-06	(LME model)	NR	–	0.47 unit increase	[0.27–0.67]	RYR3–DT,TMCO5B	Rate of cognitive decline in Alzheimer’s disease	cognitive decline measurement	Alzheimer’s disease	GCST010567	15:33283306	32573913	Sherva R
rs4776063–C	6e-06	(LME model)	NR	–	0.52 unit increase	[0.3–0.75]	ATOSA	Rate of cognitive decline in Alzheimer’s disease	cognitive decline measurement	Alzheimer’s disease	GCST010567	15:52611849	32573913	Sherva R
rs12913603–A	7e-06	(LME model)	NR	–	0.42 unit decrease	[0.24–0.6]	LINC02205,RNU6–745P	Rate of cognitive decline in Alzheimer’s disease	cognitive decline measurement	Alzheimer’s disease	GCST010567	15:70376485	32573913	Sherva R
rs3176205–T	1e-07	(LME model)	NR	–	0.47 unit decrease	[0.3–0.65]	POLG	Rate of cognitive decline in Alzheimer’s disease	cognitive decline measurement	Alzheimer’s disease	GCST010567	15:89322461	32573913	Sherva R
rs138299341–A	2e-06	(LME model)	NR	–	1.28 unit increase	[0.75–1.81]	RNU1–23P,GAPDHP53	Rate of cognitive decline in Alzheimer’s disease	cognitive decline measurement	Alzheimer’s disease	GCST010567	20:24272354	32573913	Sherva R
rs73240021–?	1e-06	–	NR	–	–	–	GRXCR1	Cognitive decline in depression	cognitive decline measurement	unipolar depression	GCST011067	4:42920686	32641180	Steffens DC
rs28636751–G	1e-06	–	0.53	–	0.21 unit increase	–	FGF12	Age–related cognitive decline (memory) (slope of z–scores)	cognitive decline measurement	–	GCST009441	3:192493896	30954325	Kamboh MI
rs3991625–T	7e-07	–	0.14	–	0.29 unit increase	–	TUBAP15,RNU6–718P	Age–related cognitive decline (memory) (slope of z–scores)	cognitive decline measurement	–	GCST009441	5:120073558	30954325	Kamboh MI
rs2295752–A	4e-06	–	0.23	–	0.23 unit decrease	–	F13A1	Age–related cognitive decline (memory) (slope of z–scores)	cognitive decline measurement	–	GCST009441	6:6248834	30954325	Kamboh MI
rs3818682–T	7e-06	–	0.38	–	0.18 unit decrease	–	GABRR1	Age–related cognitive decline (memory) (slope of z–scores)	cognitive decline measurement	–	GCST009441	6:89205965	30954325	Kamboh MI
rs200668351–A	2e-06	–	0.22	–	0.34 unit increase	–	ABR	Age–related cognitive decline (memory) (slope of z–scores)	cognitive decline measurement	–	GCST009441	17:1159698	30954325	Kamboh MI
rs13243882–T	6e-06	–	0.53	–	0.18 unit increase	–	JAZF1–AS1,PPIAP80	Age–related cognitive decline (memory) (slope of z–scores)	cognitive decline measurement	–	GCST009441	7:28247668	30954325	Kamboh MI
rs429358–C	7e-06	–	0.1	–	0.29 unit decrease	–	APOE	Age–related cognitive decline (memory) (slope of z–scores)	cognitive decline measurement	–	GCST009441	19:44908684	30954325	Kamboh MI
rs12609351–T	5e-06	–	0.2	–	0.22 unit decrease	–	EMC10	Age–related cognitive decline (memory) (slope of z–scores)	cognitive decline measurement	–	GCST009441	19:50481781	30954325	Kamboh MI
rs6072411–G	8e-06	–	0.19	–	0.22 unit increase	–	CHD6	Age–related cognitive decline (memory) (slope of z–scores)	cognitive decline measurement	–	GCST009441	20:41539745	30954325	Kamboh MI
rs4751906–G	5e-06	–	0.53	–	0.18 unit increase	–	ABLIM1	Age–related cognitive decline (memory) (slope of z–scores)	cognitive decline measurement	–	GCST009441	10:114435021	30954325	Kamboh MI
rs60686175–C	6e-06	–	0.22	–	0.22 unit increase	–	CAMK1G,MIR205HG	Age–related cognitive decline (visuospatial skill) (slope of z–scores)	cognitive decline measurement	–	GCST009443	1:209583467	30954325	Kamboh MI
rs77993098–T	4e-06	–	0.2	–	0.24 unit decrease	–	SMIM7P1,RN7SL602P	Age–related cognitive decline (visuospatial skill) (slope of z–scores)	cognitive decline measurement	–	GCST009443	2:34838917	30954325	Kamboh MI
rs57169846–A	3e-06	–	0.27	–	0.22 unit increase	–	RN7SKP218,LINC01446	Age–related cognitive decline (visuospatial skill) (slope of z–scores)	cognitive decline measurement	–	GCST009443	7:53587380	30954325	Kamboh MI
rs140810004–T	7e-06	–	0.39	–	0.23 unit decrease	–	DPP6	Age–related cognitive decline (visuospatial skill) (slope of z–scores)	cognitive decline measurement	–	GCST009443	7:154051863	30954325	Kamboh MI
rs6593447–G	9e-06	–	0.39	–	0.18 unit decrease	–	TMEM72–AS1	Age–related cognitive decline (visuospatial skill) (slope of z–scores)	cognitive decline measurement	–	GCST009443	10:44904787	30954325	Kamboh MI
rs61869228–T	8e-06	–	0.09	–	0.31 unit increase	–	RPS27P18,MRPS21P6	Age–related cognitive decline (visuospatial skill) (slope of z–scores)	cognitive decline measurement	–	GCST009443	10:125212488	30954325	Kamboh MI
rs2075199–T	4e-06	–	0.2	–	0.26 unit decrease	–	HNRNPA1L3,UNGP1	Age–related cognitive decline (visuospatial skill) (slope of z–scores)	cognitive decline measurement	–	GCST009443	16:51504852	30954325	Kamboh MI
rs182734936–T	7e-06	–	0.07	–	0.38 unit increase	–	RPS2P18,MAP3K20–AS1	Age–related cognitive decline (attention/processing speed) (slope of z–scores)	cognitive decline measurement	–	GCST009440	2:173287079	30954325	Kamboh MI
rs1403649–C	9e-07	–	0.34	–	0.21 unit decrease	–	SGO1–AS1	Age–related cognitive decline (attention/processing speed) (slope of z–scores)	cognitive decline measurement	–	GCST009440	3:20532743	30954325	Kamboh MI
rs11716691–G	9e-06	–	0.15	–	0.24 unit increase	–	PRR23E2P,Y_RNA	Age–related cognitive decline (attention/processing speed) (slope of z–scores)	cognitive decline measurement	–	GCST009440	3:127212330	30954325	Kamboh MI
rs4296778–C	9e-06	–	0.35	–	0.18 unit decrease	–	RAI14–DT,GUSBP18	Age–related cognitive decline (attention/processing speed) (slope of z–scores)	cognitive decline measurement	–	GCST009440	5:34528810	30954325	Kamboh MI
rs12211390–C	9e-06	–	0.47	–	0.18 unit increase	–	LNC–LBCS	Age–related cognitive decline (attention/processing speed) (slope of z–scores)	cognitive decline measurement	–	GCST009440	6:19702653	30954325	Kamboh MI
rs66671632–T	2e-06	–	0.12	–	0.28 unit decrease	–	ARC,MROH4P	Age–related cognitive decline (attention/processing speed) (slope of z–scores)	cognitive decline measurement	–	GCST009440	8:142599411	30954325	Kamboh MI
rs147486058–T	1e-06	–	0.1	–	0.34 unit increase	–	TEK,REXO6P	Age–related cognitive decline (attention/processing speed) (slope of z–scores)	cognitive decline measurement	–	GCST009440	9:27241052	30954325	Kamboh MI
rs60320343–T	7e-06	–	0.11	–	0.30 unit increase	–	EXOC6,Y_RNA	Age–related cognitive decline (attention/processing speed) (slope of z–scores)	cognitive decline measurement	–	GCST009440	10:92777733	30954325	Kamboh MI
rs11252279–C	4e-06	–	0.53	–	–	–	MIR6078,LINC00702	Age–related cognitive decline (global cognition) (slope of z–scores)	cognitive decline measurement	–	GCST009444	10:4023618	30954325	Kamboh MI
rs1925531–A	7e-08	–	0.55	–	–	–	NEBL,MIR4675	Age–related cognitive decline (global cognition) (slope of z–scores)	cognitive decline measurement	–	GCST009444	10:20626156	30954325	Kamboh MI
rs2218907–T	1e-06	–	0.48	–	–	–	RPL36AP17,RFC3P1	Age–related cognitive decline (global cognition) (slope of z–scores)	cognitive decline measurement	–	GCST009444	3:36070605	30954325	Kamboh MI
rs3991624–G	2e-06	–	0.14	–	–	–	TUBAP15,RNU6–718P	Age–related cognitive decline (global cognition) (slope of z–scores)	cognitive decline measurement	–	GCST009444	5:120073537	30954325	Kamboh MI
rs13243882–T	3e-06	–	0.53	–	–	–	JAZF1–AS1,PPIAP80	Age–related cognitive decline (global cognition) (slope of z–scores)	cognitive decline measurement	–	GCST009444	7:28247668	30954325	Kamboh MI
rs6545794–A	3e-06	–	0.08	–	0.33 unit decrease	–	RNA5SP94,MIR4432HG	Age–related cognitive decline (executive function) (slope of z–scores)	cognitive decline measurement	–	GCST009442	2:60257774	30954325	Kamboh MI
rs34393106–A	4e-06	–	0.58	–	0.28 unit increase	–	RPS3AP16,VPS51P13	Age–related cognitive decline (executive function) (slope of z–scores)	cognitive decline measurement	–	GCST009442	4:4086909	30954325	Kamboh MI
rs10004897–A	4e-06	–	0.17	–	0.25 unit increase	–	HELQ,HPSE	Age–related cognitive decline (executive function) (slope of z–scores)	cognitive decline measurement	–	GCST009442	4:83391606	30954325	Kamboh MI
rs2546753–A	3e-06	–	0.27	–	0.21 unit decrease	–	LINC01484,LINC01485	Age–related cognitive decline (executive function) (slope of z–scores)	cognitive decline measurement	–	GCST009442	5:173777295	30954325	Kamboh MI
rs6558570–T	9e-06	–	0.43	–	0.19 unit increase	–	KBTBD11	Age–related cognitive decline (executive function) (slope of z–scores)	cognitive decline measurement	–	GCST009442	8:1984488	30954325	Kamboh MI
chr8:27776200–C	2e-06	–	0.48	–	0.24 unit increase	–	–	Age–related cognitive decline (executive function) (slope of z–scores)	cognitive decline measurement	–	GCST009442	–	30954325	Kamboh MI
rs10107150–A	2e-06	–	0.55	–	0.18 unit increase	–	DPPA3P9,LINC01419	Age–related cognitive decline (executive function) (slope of z–scores)	cognitive decline measurement	–	GCST009442	8:83088165	30954325	Kamboh MI
rs12237894–C	6e-06	–	0.12	–	0.28 unit increase	–	CEMIP2	Age–related cognitive decline (executive function) (slope of z–scores)	cognitive decline measurement	–	GCST009442	9:71684724	30954325	Kamboh MI
rs12428019–A	4e-06	–	0.25	–	0.28 unit decrease	–	LINC01050,FAM216B	Age–related cognitive decline (executive function) (slope of z–scores)	cognitive decline measurement	–	GCST009442	13:42795564	30954325	Kamboh MI
rs2473238–G	9e-06	–	0.55	–	0.17 unit increase	–	WNT4,MIR4418	Age–related cognitive decline (language) (slope of z–scores)	cognitive decline measurement	–	GCST009439	1:22263838	30954325	Kamboh MI
rs13013766–C	2e-07	–	0.11	–	0.37 unit decrease	–	TNS1	Age–related cognitive decline (language) (slope of z–scores)	cognitive decline measurement	–	GCST009439	2:217964804	30954325	Kamboh MI
rs11706133–G	6e-06	–	0.11	–	0.29 unit increase	–	RN7SL553P,MTARC2P1	Age–related cognitive decline (language) (slope of z–scores)	cognitive decline measurement	–	GCST009439	3:5850372	30954325	Kamboh MI
rs4472062–G	6e-06	–	0.29	–	0.23 unit decrease	–	HMGB1P5	Age–related cognitive decline (language) (slope of z–scores)	cognitive decline measurement	–	GCST009439	3:22381847	30954325	Kamboh MI
rs202024188–C	3e-07	–	0.28	–	0.24 unit decrease	–	GLRA3	Age–related cognitive decline (language) (slope of z–scores)	cognitive decline measurement	–	GCST009439	4:174822857	30954325	Kamboh MI
rs10511179–G	6e-07	–	0.54	–	0.19 unit increase	–	NIT2	Age–related cognitive decline (language) (slope of z–scores)	cognitive decline measurement	–	GCST009439	3:100339622	30954325	Kamboh MI
rs6532775–G	3e-06	–	0.5	–	0.19 unit increase	–	SEPTIN11	Age–related cognitive decline (language) (slope of z–scores)	cognitive decline measurement	–	GCST009439	4:77018571	30954325	Kamboh MI
rs141005242–T	5e-07	–	0.08	–	0.38 unit increase	–	ANXA5	Age–related cognitive decline (language) (slope of z–scores)	cognitive decline measurement	–	GCST009439	4:121687103	30954325	Kamboh MI
rs72720951–G	5e-06	–	0.19	–	0.23 unit increase	–	LSINCT5,Y_RNA	Age–related cognitive decline (language) (slope of z–scores)	cognitive decline measurement	–	GCST009439	5:2532366	30954325	Kamboh MI
rs6877034–C	1e-06	–	0.54	–	0.22 unit increase	–	LINC01033	Age–related cognitive decline (language) (slope of z–scores)	cognitive decline measurement	–	GCST009439	5:54406754	30954325	Kamboh MI
rs13362153–G	6e-06	–	0.24	–	0.21 unit increase	–	LDHBP3,PCBP2P3	Age–related cognitive decline (language) (slope of z–scores)	cognitive decline measurement	–	GCST009439	5:91867833	30954325	Kamboh MI
rs62371708–T	7e-06	–	0.21	–	0.21 unit decrease	–	H3P24,TMED7	Age–related cognitive decline (language) (slope of z–scores)	cognitive decline measurement	–	GCST009439	5:115733393	30954325	Kamboh MI
rs72956174–C	8e-06	–	0.16	–	0.24 unit increase	–	GRIK2,R3HDM2P2	Age–related cognitive decline (language) (slope of z–scores)	cognitive decline measurement	–	GCST009439	6:102191916	30954325	Kamboh MI
rs764263–C	6e-06	–	0.55	–	0.18 unit increase	–	VNN3P	Age–related cognitive decline (language) (slope of z–scores)	cognitive decline measurement	–	GCST009439	6:132734473	30954325	Kamboh MI
rs62477365–C	4e-06	–	0.09	–	0.34 unit decrease	–	GTF3AP6,LINC02476	Age–related cognitive decline (language) (slope of z–scores)	cognitive decline measurement	–	GCST009439	7:119465108	30954325	Kamboh MI
rs10978143–A	1e-06	–	0.26	–	0.22 unit decrease	–	PTPRD	Age–related cognitive decline (language) (slope of z–scores)	cognitive decline measurement	–	GCST009439	9:9971410	30954325	Kamboh MI
rs11252279–C	7e-07	–	0.53	–	0.19 unit increase	–	MIR6078,LINC00702	Age–related cognitive decline (language) (slope of z–scores)	cognitive decline measurement	–	GCST009439	10:4023618	30954325	Kamboh MI
rs1925531–A	1e-06	–	0.55	–	0.21 unit increase	–	NEBL,MIR4675	Age–related cognitive decline (language) (slope of z–scores)	cognitive decline measurement	–	GCST009439	10:20626156	30954325	Kamboh MI
rs7089445–T	2e-06	–	0.31	–	0.2 unit increase	–	SVIL	Age–related cognitive decline (language) (slope of z–scores)	cognitive decline measurement	–	GCST009439	10:29724174	30954325	Kamboh MI
rs630693–C	8e-06	–	0.53	–	0.18 unit increase	–	CWF19L2	Age–related cognitive decline (language) (slope of z–scores)	cognitive decline measurement	–	GCST009439	11:107326880	30954325	Kamboh MI
rs7138264–A	6e-06	–	0.13	–	0.26 unit increase	–	SLC2A3	Age–related cognitive decline (language) (slope of z–scores)	cognitive decline measurement	–	GCST009439	12:7922521	30954325	Kamboh MI
rs840225–T	7e-06	–	0.36	–	0.22 unit decrease	–	NALF1,PPIAP24	Age–related cognitive decline (language) (slope of z–scores)	cognitive decline measurement	–	GCST009439	13:106914510	30954325	Kamboh MI
rs12882183–A	8e-06	–	0.34	–	0.18 unit increase	–	LINC01148,LINC02309	Age–related cognitive decline (language) (slope of z–scores)	cognitive decline measurement	–	GCST009439	14:86654477	30954325	Kamboh MI
rs7231688–A	4e-06	–	0.22	–	0.22 unit increase	–	Y_RNA,LINC01896	Age–related cognitive decline (language) (slope of z–scores)	cognitive decline measurement	–	GCST009439	18:78582080	30954325	Kamboh MI
rs7227896–C	7e-07	–	0.17	–	0.27 unit decrease	–	LINC01896,Y_RNA	Age–related cognitive decline (language) (slope of z–scores)	cognitive decline measurement	–	GCST009439	18:78775996	30954325	Kamboh MI
rs4804181–C	4e-06	–	0.22	–	0.23 unit increase	–	ZNF799	Age–related cognitive decline (language) (slope of z–scores)	cognitive decline measurement	–	GCST009439	19:12398722	30954325	Kamboh MI
rs73050457–T	6e-06	–	0.1	–	0.32 unit decrease	–	IFNL4,MSRB1P1	Age–related cognitive decline (language) (slope of z–scores)	cognitive decline measurement	–	GCST009439	19:39254418	30954325	Kamboh MI
rs2834655–A	3e-06	–	0.29	–	0.21 unit decrease	–	RUNX1–AS1,RUNX1	Age–related cognitive decline (language) (slope of z–scores)	cognitive decline measurement	–	GCST009439	21:34866210	30954325	Kamboh MI
rs742801–G	4e-06	–	0.51	–	0.22 unit increase	–	LINC01756,LINC01648	Age–related cognitive decline (memory) (slope of z–scores)	cognitive decline measurement	–	GCST009441	1:29392353	30954325	Kamboh MI
rs61310274–C	2e-06	–	0.34	–	0.20 unit decrease	–	TDRD5	Age–related cognitive decline (memory) (slope of z–scores)	cognitive decline measurement	–	GCST009441	1:179593605	30954325	Kamboh MI
rs11581272–T	3e-06	–	0.33	–	0.20 unit decrease	–	FAM163A,TDRD5	Age–related cognitive decline (memory) (slope of z–scores)	cognitive decline measurement	–	GCST009441	1:179706443	30954325	Kamboh MI
rs6656590–T	9e-06	–	0.31	–	0.19 unit increase	–	CENPF,PTPN14	Age–related cognitive decline (memory) (slope of z–scores)	cognitive decline measurement	–	GCST009441	1:214578443	30954325	Kamboh MI
rs11122508–G	5e-06	–	0.55	–	0.20 unit increase	–	PGBD5	Age–related cognitive decline (memory) (slope of z–scores)	cognitive decline measurement	–	GCST009441	1:230406455	30954325	Kamboh MI
rs34476301–A	7e-06	–	0.08	–	0.37 unit increase	–	ALCAM,CBLB	Age–related cognitive decline (memory) (slope of z–scores)	cognitive decline measurement	–	GCST009441	3:105617944	30954325	Kamboh MI
rs4455332–A	2e-06	–	0.21	–	0.24 unit increase	–	TOMM22P6,OTOL1	Age–related cognitive decline (memory) (slope of z–scores)	cognitive decline measurement	–	GCST009441	3:161937635	30954325	Kamboh MI
rs630527–A	5e-06	–	0.11	–	0.27 unit increase	–	MCF2L2,LAMP3	Age–related cognitive decline (memory) (slope of z–scores)	cognitive decline measurement	–	GCST009441	3:183169879	30954325	Kamboh MI
rs11606197–C	7e-06	–	0.16	–	0.25 unit increase	–	OPCML	Age–related cognitive decline (attention/processing speed) (slope of z–scores)	cognitive decline measurement	–	GCST009440	11:133181196	30954325	Kamboh MI
rs658424–C	4e-06	–	0.14	–	0.26 unit decrease	–	NALCN	Age–related cognitive decline (attention/processing speed) (slope of z–scores)	cognitive decline measurement	–	GCST009440	13:101117195	30954325	Kamboh MI
rs7332702–C	3e-06	–	0.19	–	0.24 unit decrease	–	NALCN	Age–related cognitive decline (attention/processing speed) (slope of z–scores)	cognitive decline measurement	–	GCST009440	13:101288292	30954325	Kamboh MI
rs9895932–T	7e-06	–	0.18	–	0.23 unit decrease	–	WFIKKN2,MIR8059	Age–related cognitive decline (attention/processing speed) (slope of z–scores)	cognitive decline measurement	–	GCST009440	17:50772596	30954325	Kamboh MI
rs6089150–G	6e-06	–	0.08	–	0.33 unit increase	–	CCM2L	Age–related cognitive decline (attention/processing speed) (slope of z–scores)	cognitive decline measurement	–	GCST009440	20:32027610	30954325	Kamboh MI
rs9535753–C	4e-08	–	0.18	–	0.28 unit increase	–	WDFY2	Age–related cognitive decline (attention/processing speed) (slope of z–scores)	cognitive decline measurement	–	GCST009440	13:51761065	30954325	Kamboh MI
rs149028778–C	2e-07	(EA)	0.01	–	0.58 unit increase	[0.36–0.8]	KRT224P,KRT24	Cognitive decline rate in late mild cognitive impairment	cognitive decline measurement	cognitive impairment	GCST003075	17:40695009	26252872	Li QS
rs149969998–G	8e-08	(EA)	0.01	–	0.65 unit increase	[0.41–0.88]	COX10–DT,HS3ST3A1	Cognitive decline rate in late mild cognitive impairment	cognitive decline measurement	cognitive impairment	GCST003075	17:13692262	26252872	Li QS
rs150418526–C	6e-07	(EA)	0.01	–	0.45 unit increase	[0.27–0.62]	EPOP,MIR4734	Cognitive decline rate in late mild cognitive impairment	cognitive decline measurement	cognitive impairment	GCST003075	17:38697587	26252872	Li QS
rs150616616–C	2e-08	(EA)	0.01	–	0.55 unit increase	[0.36–0.74]	RPL23AP44,RNU4–69P	Cognitive decline rate in late mild cognitive impairment	cognitive decline measurement	cognitive impairment	GCST003075	5:121366663	26252872	Li QS
rs150639459–C	5e-06	(EA)	0.01	–	0.42 unit increase	[0.24–0.59]	PSD3	Cognitive decline rate in late mild cognitive impairment	cognitive decline measurement	cognitive impairment	GCST003075	8:18947176	26252872	Li QS
rs150734585–G	7e-07	(EA)	0.01	–	0.68 unit increase	[0.41–0.94]	CDH4	Cognitive decline rate in late mild cognitive impairment	cognitive decline measurement	cognitive impairment	GCST003075	20:61333207	26252872	Li QS
rs150759334–T	9e-07	(EA)	0.01	–	0.35 unit decrease	[0.21–0.49]	MIR548AG1,LINC02496	Cognitive decline rate in late mild cognitive impairment	cognitive decline measurement	cognitive impairment	GCST003075	4:60800528	26252872	Li QS
rs150828104–T	3e-06	(EA)	NR	–	0.26 unit decrease	[0.15–0.37]	MED13L,MIR4472–2	Cognitive decline rate in late mild cognitive impairment	cognitive decline measurement	cognitive impairment	GCST003075	12:116337891	26252872	Li QS
rs150919447–G	7e-07	(EA)	0.01	–	0.43 unit increase	[0.26–0.59]	PLG,MAP3K4–AS1	Cognitive decline rate in late mild cognitive impairment	cognitive decline measurement	cognitive impairment	GCST003075	6:160979870	26252872	Li QS
rs16906350–C	6e-07	(EA)	0.03	–	0.31 unit increase	[0.19–0.43]	TPT1P9,TLR4	Cognitive decline rate in late mild cognitive impairment	cognitive decline measurement	cognitive impairment	GCST003075	9:117856678	26252872	Li QS
rs17637172–G	2e-07	(EA)	0.01	–	0.80 unit increase	[0.5–1.1]	BRINP1,LINC01613	Cognitive decline rate in late mild cognitive impairment	cognitive decline measurement	cognitive impairment	GCST003075	9:119461680	26252872	Li QS
rs183819925–G	4e-08	(EA)	0.01	–	0.55 unit increase	[0.35–0.74]	ADAM29,TSEN2P1	Cognitive decline rate in late mild cognitive impairment	cognitive decline measurement	cognitive impairment	GCST003075	4:175138126	26252872	Li QS
rs184148048–A	2e-10	(EA)	0.02	–	0.58 unit increase	[0.4–0.75]	MIR4778,LINC02934	Cognitive decline rate in late mild cognitive impairment	cognitive decline measurement	cognitive impairment	GCST003075	2:66212157	26252872	Li QS
rs184904296–A	6e-09	(EA)	0.01	–	0.84 unit increase	[0.56–1.12]	BTLA,CD200	Cognitive decline rate in late mild cognitive impairment	cognitive decline measurement	cognitive impairment	GCST003075	3:112431166	26252872	Li QS
rs185894886–G	9e-07	(EA)	0.01	–	0.45 unit increase	[0.27–0.63]	WSPAR,FSTL4	Cognitive decline rate in late mild cognitive impairment	cognitive decline measurement	cognitive impairment	GCST003075	5:133794260	26252872	Li QS
rs188794202–C	1e-07	(EA)	0.0014	–	0.57 unit decrease	[0.36–0.78]	PPARGC1A	Cognitive decline rate in late mild cognitive impairment	cognitive decline measurement	cognitive impairment	GCST003075	4:23848945	26252872	Li QS
rs189010983–C	5e-07	(EA)	0.01	–	0.52 unit increase	[0.32–0.72]	SLC6A15,RPL6P25	Cognitive decline rate in late mild cognitive impairment	cognitive decline measurement	cognitive impairment	GCST003075	12:83692397	26252872	Li QS
rs190086576–G	8e-07	(EA)	0.01	–	0.52 unit increase	[0.32–0.72]	RTN2,PPM1N	Cognitive decline rate in late mild cognitive impairment	cognitive decline measurement	cognitive impairment	GCST003075	19:45492929	26252872	Li QS
rs190797076–G	9e-07	(EA)	0.0041	–	0.67 unit increase	[0.41–0.94]	PANCR,ENPEP	Cognitive decline rate in late mild cognitive impairment	cognitive decline measurement	cognitive impairment	GCST003075	4:110589931	26252872	Li QS
rs191241826–C	2e-06	(EA)	0.01	–	0.48 unit increase	[0.29–0.68]	KRT28	Cognitive decline rate in late mild cognitive impairment	cognitive decline measurement	cognitive impairment	GCST003075	17:40797075	26252872	Li QS
rs192549394–G	1e-06	(EA)	0.01	–	0.40 unit increase	[0.24–0.55]	GNG2	Cognitive decline rate in late mild cognitive impairment	cognitive decline measurement	cognitive impairment	GCST003075	14:51827061	26252872	Li QS
rs1955873–A	2e-07	(EA)	0.94	–	0.59 unit decrease	[0.37–0.81]	OR7K1P,LINC02306	Cognitive decline rate in late mild cognitive impairment	cognitive decline measurement	cognitive impairment	GCST003075	14:25573788	26252872	Li QS
rs200956582–?	9e-09	(EA)	NR	–	0.48 unit increase	[0.32–0.64]	TRIM34,TRIM6–TRIM34	Cognitive decline rate in late mild cognitive impairment	cognitive decline measurement	cognitive impairment	GCST003075	11:5637380	26252872	Li QS
rs201226244–T	4e-06	(EA)	NR	–	0.42 unit increase	[0.25–0.6]	CLTCL1,HIRA	Cognitive decline rate in late mild cognitive impairment	cognitive decline measurement	cognitive impairment	GCST003075	22:19299874	26252872	Li QS
rs201435717–A	2e-06	(EA)	NR	–	0.37 unit increase	[0.22–0.53]	PKIB	Cognitive decline rate in late mild cognitive impairment	cognitive decline measurement	cognitive impairment	GCST003075	6:122472556	26252872	Li QS
rs115700680–T	1e-06	(EA)	0.01	–	0.42 unit increase	[0.25–0.59]	SRP14P4,GM2AP2	Cognitive decline rate in late mild cognitive impairment	cognitive decline measurement	cognitive impairment	GCST003075	1:171381070	26252872	Li QS
rs115764752–T	1e-06	(EA)	0.0046	–	0.55 unit increase	[0.33–0.76]	VAMP4,METTL13	Cognitive decline rate in late mild cognitive impairment	cognitive decline measurement	cognitive impairment	GCST003075	1:171778066	26252872	Li QS
rs12628854–G	4e-06	(EA)	0.02	–	0.42 unit increase	[0.24–0.6]	CLTCL1,HIRA	Cognitive decline rate in late mild cognitive impairment	cognitive decline measurement	cognitive impairment	GCST003075	22:19302192	26252872	Li QS
rs1039049–G	8e-07	(EA)	0.99	–	0.66 unit decrease	[0.4–0.92]	CFAP299	Cognitive decline rate in late mild cognitive impairment	cognitive decline measurement	cognitive impairment	GCST003075	4:80416472	26252872	Li QS
rs1041536–T	9e-07	(EA)	0.51	–	0.10 unit increase	[0.059–0.136]	PARAL1,PAK5	Cognitive decline rate in late mild cognitive impairment	cognitive decline measurement	cognitive impairment	GCST003075	20:9907627	26252872	Li QS
rs111231532–C	5e-08	(EA)	0.03	–	0.27 unit increase	[0.17–0.36]	TTC21A	Cognitive decline rate in late mild cognitive impairment	cognitive decline measurement	cognitive impairment	GCST003075	3:39135911	26252872	Li QS
rs113793030–T	8e-08	(EA)	0.01	–	0.37 unit increase	[0.24–0.5]	NPFFR1,LRRC20	Cognitive decline rate in late mild cognitive impairment	cognitive decline measurement	cognitive impairment	GCST003075	10:70287104	26252872	Li QS
rs115199861–C	2e-07	(EA)	0.0046	–	0.59 unit increase	[0.37–0.81]	PFN1P1	Cognitive decline rate in late mild cognitive impairment	cognitive decline measurement	cognitive impairment	GCST003075	1:171670879	26252872	Li QS
rs116065238–A	2e-10	(EA)	0.0027	–	0.62 unit increase	[0.44–0.81]	CYCSP53,PRRC2C	Cognitive decline rate in late mild cognitive impairment	cognitive decline measurement	cognitive impairment	GCST003075	1:171482283	26252872	Li QS
rs117070989–C	2e-10	(EA)	0.01	–	0.93 unit increase	[0.65–1.21]	OLIG3,IFNGR1	Cognitive decline rate in late mild cognitive impairment	cognitive decline measurement	cognitive impairment	GCST003075	6:137490510	26252872	Li QS
rs117224174–G	3e-08	(EA)	0.03	–	0.40 unit decrease	[0.26–0.54]	LNCPOIR,RNU6–475P	Cognitive decline rate in late mild cognitive impairment	cognitive decline measurement	cognitive impairment	GCST003075	6:114654261	26252872	Li QS
rs117605016–C	1e-08	(EA)	0.01	–	0.70 unit increase	[0.47–0.94]	TMEM132D	Cognitive decline rate in late mild cognitive impairment	cognitive decline measurement	cognitive impairment	GCST003075	12:129129840	26252872	Li QS
rs117932393–C	4e-07	(EA)	0.01	–	0.58 unit increase	[0.36–0.8]	LINC01505	Cognitive decline rate in late mild cognitive impairment	cognitive decline measurement	cognitive impairment	GCST003075	9:106390428	26252872	Li QS
rs12230170–T	6e-07	(EA)	0.1	–	0.55 unit increase	[0.34–0.76]	TMEM132C,SLC15A4	Cognitive decline rate in late mild cognitive impairment	cognitive decline measurement	cognitive impairment	GCST003075	12:128762838	26252872	Li QS
rs13447287–T	1e-06	(EA)	0.02	–	0.47 unit increase	[0.28–0.65]	CDC45	Cognitive decline rate in late mild cognitive impairment	cognitive decline measurement	cognitive impairment	GCST003075	22:19518601	26252872	Li QS
rs138901640–A	1e-06	(EA)	0.01	–	0.37 unit increase	[0.22–0.52]	TLR4,TPT1P9	Cognitive decline rate in late mild cognitive impairment	cognitive decline measurement	cognitive impairment	GCST003075	9:118031487	26252872	Li QS
rs139660738–T	9e-07	(EA)	0.0032	–	0.57 unit increase	[0.35–0.8]	TMCC3,KRT19P2	Cognitive decline rate in late mild cognitive impairment	cognitive decline measurement	cognitive impairment	GCST003075	12:94791412	26252872	Li QS
rs140295727–C	2e-08	(EA)	0.01	–	0.43 unit decrease	[0.28–0.58]	Y_RNA,RNU4–12P	Cognitive decline rate in late mild cognitive impairment	cognitive decline measurement	cognitive impairment	GCST003075	6:85984238	26252872	Li QS
rs140564516–A	4e-09	(EA)	0.01	–	0.50 unit increase	[0.34–0.67]	LASP1	Cognitive decline rate in late mild cognitive impairment	cognitive decline measurement	cognitive impairment	GCST003075	17:38873719	26252872	Li QS
rs141480664–G	6e-07	(EA)	0.01	–	0.40 unit increase	[0.25–0.56]	SDK1,CYP3A54P	Cognitive decline rate in late mild cognitive impairment	cognitive decline measurement	cognitive impairment	GCST003075	7:4469958	26252872	Li QS
rs142609537–A	4e-06	(EA)	0.01	–	0.66 unit increase	[0.38–0.94]	LINC00924,RNU2–3P	Cognitive decline rate in late mild cognitive impairment	cognitive decline measurement	cognitive impairment	GCST003075	15:95675665	26252872	Li QS
rs145959269–G	2e-10	(EA)	0.01	–	0.96 unit increase	[0.67–1.25]	TSNARE1	Cognitive decline rate in late mild cognitive impairment	cognitive decline measurement	cognitive impairment	GCST003075	8:142275662	26252872	Li QS
rs146594485–G	6e-07	(EA)	0.0032	–	0.62 unit increase	[0.38–0.86]	ADISSP,SPEF1	Cognitive decline rate in late mild cognitive impairment	cognitive decline measurement	cognitive impairment	GCST003075	20:3776090	26252872	Li QS
rs147368169–A	2e-08	(EA)	0.01	–	0.85 unit increase	[0.56–1.15]	TSNARE1	Cognitive decline rate in late mild cognitive impairment	cognitive decline measurement	cognitive impairment	GCST003075	8:142389482	26252872	Li QS
rs148992089–T	8e-07	(EA)	0.01	–	0.75 unit increase	[0.46–1.04]	EBF1	Cognitive decline rate in late mild cognitive impairment	cognitive decline measurement	cognitive impairment	GCST003075	5:158952834	26252872	Li QS
rs12435940–A	4e-07	–	0.96	–	0.49 unit decrease	[0.3–0.67]	OR7K1P,LINC02306	Cognitive decline rate in late mild cognitive impairment	cognitive decline measurement	cognitive impairment	GCST003075	14:25552779	26252872	Li QS
rs192549394–G	2e-06	–	0.01	–	0.37 unit increase	[0.22–0.53]	GNG2	Cognitive decline rate in late mild cognitive impairment	cognitive decline measurement	cognitive impairment	GCST003075	14:51827061	26252872	Li QS
rs76745467–C	9e-07	–	0.02	–	0.27 unit increase	[0.16–0.38]	ACTN1	Cognitive decline rate in late mild cognitive impairment	cognitive decline measurement	cognitive impairment	GCST003075	14:68959672	26252872	Li QS
rs76065397–T	1e-06	–	0.02	–	0.40 unit increase	[0.24–0.56]	DPH6–DT,LINC02853	Cognitive decline rate in late mild cognitive impairment	cognitive decline measurement	cognitive impairment	GCST003075	15:35904724	26252872	Li QS
rs142609537–A	9e-07	–	0.01	–	0.70 unit increase	[0.42–0.97]	LINC00924,RNU2–3P	Cognitive decline rate in late mild cognitive impairment	cognitive decline measurement	cognitive impairment	GCST003075	15:95675665	26252872	Li QS
rs75638798–C	2e-09	–	0.01	–	0.72 unit decrease	[0.49–0.95]	RBFOX1	Cognitive decline rate in late mild cognitive impairment	cognitive decline measurement	cognitive impairment	GCST003075	16:6454023	26252872	Li QS
rs71370433–C	8e-07	–	0.01	–	0.67 unit increase	[0.41–0.93]	BTF3P14,RNU6–1264P	Cognitive decline rate in late mild cognitive impairment	cognitive decline measurement	cognitive impairment	GCST003075	17:6294504	26252872	Li QS
rs149969998–G	2e-07	–	0.01	–	0.62 unit increase	[0.39–0.85]	COX10–DT,HS3ST3A1	Cognitive decline rate in late mild cognitive impairment	cognitive decline measurement	cognitive impairment	GCST003075	17:13692262	26252872	Li QS
rs79947075–C	2e-07	–	0.01	–	0.55 unit increase	[0.34–0.75]	KRT25,KRT26	Cognitive decline rate in late mild cognitive impairment	cognitive decline measurement	cognitive impairment	GCST003075	17:40764791	26252872	Li QS
rs73989024–A	5e-07	–	0.05	–	0.98 unit decrease	[0.6–1.35]	RNU6–1313P,TAC4	Cognitive decline rate in late mild cognitive impairment	cognitive decline measurement	cognitive impairment	GCST003075	17:49932105	26252872	Li QS
rs190086576–G	2e-06	–	0.01	–	0.47 unit increase	[0.28–0.66]	RTN2,PPM1N	Cognitive decline rate in late mild cognitive impairment	cognitive decline measurement	cognitive impairment	GCST003075	19:45492929	26252872	Li QS
rs146594485–G	7e-07	–	0.0032	–	0.62 unit increase	[0.38–0.86]	ADISSP,SPEF1	Cognitive decline rate in late mild cognitive impairment	cognitive decline measurement	cognitive impairment	GCST003075	20:3776090	26252872	Li QS
rs1041536–T	3e-07	–	0.51	–	0.10 unit increase	[0.061–0.135]	PARAL1,PAK5	Cognitive decline rate in late mild cognitive impairment	cognitive decline measurement	cognitive impairment	GCST003075	20:9907627	26252872	Li QS
rs73078593–C	1e-06	–	0.03	–	0.28 unit decrease	[0.17–0.39]	PA2G4P2,BTBD3	Cognitive decline rate in late mild cognitive impairment	cognitive decline measurement	cognitive impairment	GCST003075	20:12310875	26252872	Li QS
rs73126576–T	5e-07	–	0.02	–	0.29 unit increase	[0.18–0.4]	HSPE1P1,LINC01370	Cognitive decline rate in late mild cognitive impairment	cognitive decline measurement	cognitive impairment	GCST003075	20:39961687	26252872	Li QS
rs201226244–T	7e-07	–	NR	–	0.44 unit increase	[0.27–0.61]	CLTCL1,HIRA	Cognitive decline rate in late mild cognitive impairment	cognitive decline measurement	cognitive impairment	GCST003075	22:19299874	26252872	Li QS
rs12628463–C	9e-07	–	0.02	–	0.44 unit increase	[0.27–0.61]	HIRA,C22orf39	Cognitive decline rate in late mild cognitive impairment	cognitive decline measurement	cognitive impairment	GCST003075	22:19401286	26252872	Li QS
rs13447287–T	2e-07	–	0.02	–	0.48 unit increase	[0.31–0.66]	CDC45	Cognitive decline rate in late mild cognitive impairment	cognitive decline measurement	cognitive impairment	GCST003075	22:19518601	26252872	Li QS
rs183819925–G	3e-08	–	0.01	–	0.55 unit increase	[0.36–0.74]	ADAM29,TSEN2P1	Cognitive decline rate in late mild cognitive impairment	cognitive decline measurement	cognitive impairment	GCST003075	4:175138126	26252872	Li QS
rs78277363–A	1e-07	–	0.01	–	0.42 unit increase	[0.27–0.58]	ADCY2	Cognitive decline rate in late mild cognitive impairment	cognitive decline measurement	cognitive impairment	GCST003075	5:7627129	26252872	Li QS
rs150934526–T	9e-07	–	0.01	–	0.47 unit increase	[0.29–0.66]	RPL23AP44,RNU4–69P	Cognitive decline rate in late mild cognitive impairment	cognitive decline measurement	cognitive impairment	GCST003075	5:121330628	26252872	Li QS
rs78592102–C	2e-06	–	0.03	–	0.24 unit increase	[0.14–0.34]	RNU4–69P,RPL23AP44	Cognitive decline rate in late mild cognitive impairment	cognitive decline measurement	cognitive impairment	GCST003075	5:121443613	26252872	Li QS
rs185894886–G	7e-06	–	0.01	–	0.40 unit increase	[0.23–0.57]	WSPAR,FSTL4	Cognitive decline rate in late mild cognitive impairment	cognitive decline measurement	cognitive impairment	GCST003075	5:133794260	26252872	Li QS
rs140295727–C	1e-08	–	0.01	–	0.44 unit decrease	[0.29–0.58]	Y_RNA,RNU4–12P	Cognitive decline rate in late mild cognitive impairment	cognitive decline measurement	cognitive impairment	GCST003075	6:85984238	26252872	Li QS
rs117224174–G	9e-08	–	0.03	–	0.37 unit decrease	[0.24–0.51]	LNCPOIR,RNU6–475P	Cognitive decline rate in late mild cognitive impairment	cognitive decline measurement	cognitive impairment	GCST003075	6:114654261	26252872	Li QS
rs201435717–A	8e-07	–	NR	–	0.39 unit increase	[0.23–0.54]	PKIB	Cognitive decline rate in late mild cognitive impairment	cognitive decline measurement	cognitive impairment	GCST003075	6:122472556	26252872	Li QS
rs117070989–C	2e-10	–	0.01	–	0.92 unit increase	[0.64–1.19]	OLIG3,IFNGR1	Cognitive decline rate in late mild cognitive impairment	cognitive decline measurement	cognitive impairment	GCST003075	6:137490510	26252872	Li QS
rs150919447–G	2e-06	–	0.01	–	0.41 unit increase	[0.24–0.57]	PLG,MAP3K4–AS1	Cognitive decline rate in late mild cognitive impairment	cognitive decline measurement	cognitive impairment	GCST003075	6:160979870	26252872	Li QS
rs141480664–G	1e-06	–	0.01	–	0.39 unit increase	[0.23–0.54]	SDK1,CYP3A54P	Cognitive decline rate in late mild cognitive impairment	cognitive decline measurement	cognitive impairment	GCST003075	7:4469958	26252872	Li QS
rs799979–A	1e-06	–	0.02	–	0.58 unit increase	[0.35–0.81]	CD36	Cognitive decline rate in late mild cognitive impairment	cognitive decline measurement	cognitive impairment	GCST003075	7:80415882	26252872	Li QS
rs150639459–C	8e-07	–	0.01	–	0.41 unit increase	[0.25–0.57]	PSD3	Cognitive decline rate in late mild cognitive impairment	cognitive decline measurement	cognitive impairment	GCST003075	8:18947176	26252872	Li QS
rs77609452–G	4e-07	–	0.01	–	0.34 unit increase	[0.21–0.47]	BNIP3L	Cognitive decline rate in late mild cognitive impairment	cognitive decline measurement	cognitive impairment	GCST003075	8:26454581	26252872	Li QS
rs116237496–T	1e-08	–	0.03	–	1.04 unit increase	[0.69–1.39]	RN7SL685P,FLJ42969	Cognitive decline rate in late mild cognitive impairment	cognitive decline measurement	cognitive impairment	GCST003075	8:101033687	26252872	Li QS
rs145959269–G	2e-10	–	0.01	–	0.96 unit increase	[0.67–1.25]	TSNARE1	Cognitive decline rate in late mild cognitive impairment	cognitive decline measurement	cognitive impairment	GCST003075	8:142275662	26252872	Li QS
rs147368169–A	2e-08	–	0.01	–	0.85 unit increase	[0.56–1.14]	TSNARE1	Cognitive decline rate in late mild cognitive impairment	cognitive decline measurement	cognitive impairment	GCST003075	8:142389482	26252872	Li QS
rs117932393–C	6e-07	–	0.01	–	0.56 unit increase	[0.34–0.77]	LINC01505	Cognitive decline rate in late mild cognitive impairment	cognitive decline measurement	cognitive impairment	GCST003075	9:106390428	26252872	Li QS
rs111600634–T	8e-07	–	0.01	–	0.30 unit increase	[0.18–0.42]	TPT1P9,TLR4	Cognitive decline rate in late mild cognitive impairment	cognitive decline measurement	cognitive impairment	GCST003075	9:117856347	26252872	Li QS
rs138901640–A	3e-07	–	0.01	–	0.38 unit increase	[0.24–0.52]	TLR4,TPT1P9	Cognitive decline rate in late mild cognitive impairment	cognitive decline measurement	cognitive impairment	GCST003075	9:118031487	26252872	Li QS
rs190548934–T	8e-07	–	0.01	–	0.73 unit increase	[0.45–1.02]	LINC01613,BRINP1	Cognitive decline rate in late mild cognitive impairment	cognitive decline measurement	cognitive impairment	GCST003075	9:119471312	26252872	Li QS
rs113793030–T	3e-07	–	0.01	–	0.35 unit increase	[0.22–0.48]	NPFFR1,LRRC20	Cognitive decline rate in late mild cognitive impairment	cognitive decline measurement	cognitive impairment	GCST003075	10:70287104	26252872	Li QS
rs200956582–?	8e-10	–	NR	–	0.48 unit increase	[0.32–0.62]	TRIM34,TRIM6–TRIM34	Cognitive decline rate in late mild cognitive impairment	cognitive decline measurement	cognitive impairment	GCST003075	11:5637380	26252872	Li QS
rs189010983–C	6e-07	–	0.01	–	0.52 unit increase	[0.32–0.72]	SLC6A15,RPL6P25	Cognitive decline rate in late mild cognitive impairment	cognitive decline measurement	cognitive impairment	GCST003075	12:83692397	26252872	Li QS
rs150828104–T	2e-07	–	NR	–	0.27 unit decrease	[0.17–0.38]	MED13L,MIR4472–2	Cognitive decline rate in late mild cognitive impairment	cognitive decline measurement	cognitive impairment	GCST003075	12:116337891	26252872	Li QS
rs201958930–G	1e-07	(EA)	NR	–	0.59 unit increase	[0.38–0.81]	LINC02494,LINC02619	Cognitive decline rate in late mild cognitive impairment	cognitive decline measurement	cognitive impairment	GCST003075	4:58871307	26252872	Li QS
rs209345–T	6e-07	(EA)	0.08	–	0.24 unit increase	[0.15–0.34]	GABRG2	Cognitive decline rate in late mild cognitive impairment	cognitive decline measurement	cognitive impairment	GCST003075	5:162064381	26252872	Li QS
rs55961051–G	1e-07	(EA)	0.01	–	0.57 unit increase	[0.36–0.78]	HP1BP3	Cognitive decline rate in late mild cognitive impairment	cognitive decline measurement	cognitive impairment	GCST003075	1:20772323	26252872	Li QS
rs6092354–G	2e-07	(EA)	0.11	–	0.63 unit increase	[0.4–0.87]	PTMAP6,RNU6–929P	Cognitive decline rate in late mild cognitive impairment	cognitive decline measurement	cognitive impairment	GCST003075	20:56719418	26252872	Li QS
rs61819372–C	7e-07	(EA)	0.01	–	0.37 unit increase	[0.23–0.51]	MAGI3	Cognitive decline rate in late mild cognitive impairment	cognitive decline measurement	cognitive impairment	GCST003075	1:113529488	26252872	Li QS
rs62106697–G	1e-07	(EA)	0.01	–	0.72 unit increase	[0.46–0.99]	LINC01814	Cognitive decline rate in late mild cognitive impairment	cognitive decline measurement	cognitive impairment	GCST003075	2:8520648	26252872	Li QS
rs6708110–G	8e-07	(EA)	0.13	–	0.66 unit increase	[0.4–0.91]	LINC01304,NPM1P48	Cognitive decline rate in late mild cognitive impairment	cognitive decline measurement	cognitive impairment	GCST003075	2:4007215	26252872	Li QS
rs71370433–C	1e-06	(EA)	0.01	–	0.66 unit increase	[0.4–0.92]	BTF3P14,RNU6–1264P	Cognitive decline rate in late mild cognitive impairment	cognitive decline measurement	cognitive impairment	GCST003075	17:6294504	26252872	Li QS
rs73078593–C	1e-06	(EA)	0.03	–	0.29 unit decrease	[0.17–0.4]	PA2G4P2,BTBD3	Cognitive decline rate in late mild cognitive impairment	cognitive decline measurement	cognitive impairment	GCST003075	20:12310875	26252872	Li QS
rs73126576–T	1e-06	(EA)	0.02	–	0.29 unit increase	[0.17–0.4]	HSPE1P1,LINC01370	Cognitive decline rate in late mild cognitive impairment	cognitive decline measurement	cognitive impairment	GCST003075	20:39961687	26252872	Li QS
rs74434895–G	5e-07	(EA)	0.01	–	0.37 unit increase	[0.23–0.51]	MAGI3	Cognitive decline rate in late mild cognitive impairment	cognitive decline measurement	cognitive impairment	GCST003075	1:113391450	26252872	Li QS
rs74852193–G	7e-08	(EA)	0.03	–	0.26 unit increase	[0.17–0.36]	LINC01707,DEPDC1–AS1	Cognitive decline rate in late mild cognitive impairment	cognitive decline measurement	cognitive impairment	GCST003075	1:68698339	26252872	Li QS
rs75316710–A	5e-07	(EA)	0.07	–	0.44 unit increase	[0.27–0.61]	ATP2B2	Cognitive decline rate in late mild cognitive impairment	cognitive decline measurement	cognitive impairment	GCST003075	3:10508052	26252872	Li QS
rs75578006–G	7e-08	(EA)	0.01	–	0.58 unit increase	[0.37–0.78]	EIF4G3	Cognitive decline rate in late mild cognitive impairment	cognitive decline measurement	cognitive impairment	GCST003075	1:21019611	26252872	Li QS
rs75638798–C	5e-09	(EA)	0.01	–	0.72 unit decrease	[0.48–0.95]	RBFOX1	Cognitive decline rate in late mild cognitive impairment	cognitive decline measurement	cognitive impairment	GCST003075	16:6454023	26252872	Li QS
rs7581969–C	5e-10	(EA)	0.04	–	0.55 unit increase	[0.38–0.72]	EIPR1,LINC01250	Cognitive decline rate in late mild cognitive impairment	cognitive decline measurement	cognitive impairment	GCST003075	2:3172644	26252872	Li QS
rs76065397–T	7e-07	(EA)	0.02	–	0.42 unit increase	[0.25–0.58]	DPH6–DT,LINC02853	Cognitive decline rate in late mild cognitive impairment	cognitive decline measurement	cognitive impairment	GCST003075	15:35904724	26252872	Li QS
rs76444744–T	6e-07	(EA)	0.0037	–	0.54 unit increase	[0.33–0.74]	TBC1D8	Cognitive decline rate in late mild cognitive impairment	cognitive decline measurement	cognitive impairment	GCST003075	2:101088883	26252872	Li QS
rs76495833–C	8e-08	(EA)	0.04	–	0.45 unit increase	[0.29–0.61]	TGFBR2	Cognitive decline rate in late mild cognitive impairment	cognitive decline measurement	cognitive impairment	GCST003075	3:30627911	26252872	Li QS
rs76744071–C	6e-11	(EA)	0.01	–	0.81 unit increase	[0.58–1.05]	ADAM29,TSEN2P1	Cognitive decline rate in late mild cognitive impairment	cognitive decline measurement	cognitive impairment	GCST003075	4:175029445	26252872	Li QS
rs76745467–C	2e-06	(EA)	0.02	–	0.26 unit increase	[0.16–0.37]	ACTN1	Cognitive decline rate in late mild cognitive impairment	cognitive decline measurement	cognitive impairment	GCST003075	14:68959672	26252872	Li QS
rs77609452–G	3e-07	(EA)	0.01	–	0.35 unit increase	[0.22–0.48]	BNIP3L	Cognitive decline rate in late mild cognitive impairment	cognitive decline measurement	cognitive impairment	GCST003075	8:26454581	26252872	Li QS
rs78277363–A	3e-08	(EA)	0.01	–	0.44 unit increase	[0.29–0.6]	ADCY2	Cognitive decline rate in late mild cognitive impairment	cognitive decline measurement	cognitive impairment	GCST003075	5:7627129	26252872	Li QS
rs78606339–T	7e-07	(EA)	0.06	–	0.46 unit increase	[0.28–0.64]	RPL7P20,RPL21P59	Cognitive decline rate in late mild cognitive impairment	cognitive decline measurement	cognitive impairment	GCST003075	5:166001974	26252872	Li QS
rs78649275–T	4e-08	(EA)	0.01	–	0.60 unit increase	[0.39–0.8]	EIF4G3	Cognitive decline rate in late mild cognitive impairment	cognitive decline measurement	cognitive impairment	GCST003075	1:21150540	26252872	Li QS
rs79158673–G	2e-10	(EA)	0.01	–	0.50 unit increase	[0.35–0.65]	CADPS	Cognitive decline rate in late mild cognitive impairment	cognitive decline measurement	cognitive impairment	GCST003075	3:62457132	26252872	Li QS
rs799979–A	3e-08	(EA)	0.02	–	0.75 unit increase	[0.49–1.01]	CD36	Cognitive decline rate in late mild cognitive impairment	cognitive decline measurement	cognitive impairment	GCST003075	7:80415882	26252872	Li QS
rs80017116–G	4e-07	(EA)	0.01	–	0.63 unit increase	[0.39–0.87]	EIF3JP2,LINC01998	Cognitive decline rate in late mild cognitive impairment	cognitive decline measurement	cognitive impairment	GCST003075	3:150064125	26252872	Li QS
rs114886597–A	6e-06	–	0.02	–	0.22 unit increase	[0.13–0.32]	DEPDC1–AS1,LINC01707	Cognitive decline rate in late mild cognitive impairment	cognitive decline measurement	cognitive impairment	GCST003075	1:68700883	26252872	Li QS
rs74434895–G	4e-07	–	0.01	–	0.37 unit increase	[0.23–0.51]	MAGI3	Cognitive decline rate in late mild cognitive impairment	cognitive decline measurement	cognitive impairment	GCST003075	1:113391450	26252872	Li QS
rs61819372–C	5e-07	–	0.01	–	0.37 unit increase	[0.23–0.52]	MAGI3	Cognitive decline rate in late mild cognitive impairment	cognitive decline measurement	cognitive impairment	GCST003075	1:113529488	26252872	Li QS
rs115700680–T	9e-07	–	0.01	–	0.42 unit increase	[0.26–0.59]	SRP14P4,GM2AP2	Cognitive decline rate in late mild cognitive impairment	cognitive decline measurement	cognitive impairment	GCST003075	1:171381070	26252872	Li QS
rs116065238–A	2e-10	–	0.0027	–	0.62 unit increase	[0.43–0.81]	CYCSP53,PRRC2C	Cognitive decline rate in late mild cognitive impairment	cognitive decline measurement	cognitive impairment	GCST003075	1:171482283	26252872	Li QS
rs115199861–C	1e-07	–	0.0046	–	0.58 unit increase	[0.37–0.79]	PFN1P1	Cognitive decline rate in late mild cognitive impairment	cognitive decline measurement	cognitive impairment	GCST003075	1:171670879	26252872	Li QS
rs115764752–T	7e-07	–	0.0046	–	0.54 unit increase	[0.33–0.75]	VAMP4,METTL13	Cognitive decline rate in late mild cognitive impairment	cognitive decline measurement	cognitive impairment	GCST003075	1:171778066	26252872	Li QS
rs7584755–C	3e-07	–	0.03	–	0.47 unit decrease	[0.29–0.64]	MYT1L	Cognitive decline rate in late mild cognitive impairment	cognitive decline measurement	cognitive impairment	GCST003075	2:1911740	26252872	Li QS
rs12624302–T	7e-09	–	0.04	–	0.49 unit increase	[0.33–0.66]	EIPR1,LINC01250	Cognitive decline rate in late mild cognitive impairment	cognitive decline measurement	cognitive impairment	GCST003075	2:3168181	26252872	Li QS
rs62106697–G	4e-08	–	0.01	–	0.74 unit increase	[0.48–1]	LINC01814	Cognitive decline rate in late mild cognitive impairment	cognitive decline measurement	cognitive impairment	GCST003075	2:8520648	26252872	Li QS
rs12468965–G	1e-07	–	0.04	–	0.51 unit increase	[0.32–0.69]	MIR4431,ASB3	Cognitive decline rate in late mild cognitive impairment	cognitive decline measurement	cognitive impairment	GCST003075	2:53528621	26252872	Li QS
rs184148048–A	6e-11	–	0.02	–	0.56 unit increase	[0.4–0.72]	MIR4778,LINC02934	Cognitive decline rate in late mild cognitive impairment	cognitive decline measurement	cognitive impairment	GCST003075	2:66212157	26252872	Li QS
rs76495833–C	1e-06	–	0.04	–	0.37 unit increase	[0.22–0.52]	TGFBR2	Cognitive decline rate in late mild cognitive impairment	cognitive decline measurement	cognitive impairment	GCST003075	3:30627911	26252872	Li QS
rs111231532–C	3e-07	–	0.03	–	0.25 unit increase	[0.15–0.34]	TTC21A	Cognitive decline rate in late mild cognitive impairment	cognitive decline measurement	cognitive impairment	GCST003075	3:39135911	26252872	Li QS
rs79158673–G	3e-10	–	0.01	–	0.50 unit increase	[0.34–0.65]	CADPS	Cognitive decline rate in late mild cognitive impairment	cognitive decline measurement	cognitive impairment	GCST003075	3:62457132	26252872	Li QS
rs80017116–G	4e-07	–	0.01	–	0.63 unit increase	[0.39–0.87]	EIF3JP2,LINC01998	Cognitive decline rate in late mild cognitive impairment	cognitive decline measurement	cognitive impairment	GCST003075	3:150064125	26252872	Li QS
rs41359445–A	7e-08	–	0.01	–	0.61 unit decrease	[0.39–0.83]	PPARGC1A	Cognitive decline rate in late mild cognitive impairment	cognitive decline measurement	cognitive impairment	GCST003075	4:23792721	26252872	Li QS
rs78704734–G	2e-06	–	0.01	–	0.37 unit increase	[0.22–0.52]	LINC02619,LINC02494	Cognitive decline rate in late mild cognitive impairment	cognitive decline measurement	cognitive impairment	GCST003075	4:58931345	26252872	Li QS
rs150759334–T	1e-06	–	0.01	–	0.35 unit decrease	[0.21–0.49]	MIR548AG1,LINC02496	Cognitive decline rate in late mild cognitive impairment	cognitive decline measurement	cognitive impairment	GCST003075	4:60800528	26252872	Li QS
rs141990949–A	5e-07	–	0.01	–	0.70 unit increase	[0.43–0.97]	CFAP299	Cognitive decline rate in late mild cognitive impairment	cognitive decline measurement	cognitive impairment	GCST003075	4:80443266	26252872	Li QS
rs190797076–G	4e-06	–	0.0041	–	0.63 unit increase	[0.37–0.9]	PANCR,ENPEP	Cognitive decline rate in late mild cognitive impairment	cognitive decline measurement	cognitive impairment	GCST003075	4:110589931	26252872	Li QS
rs76744071–C	3e-11	–	0.01	–	0.82 unit increase	[0.58–1.06]	ADAM29,TSEN2P1	Cognitive decline rate in late mild cognitive impairment	cognitive decline measurement	cognitive impairment	GCST003075	4:175029445	26252872	Li QS
rs117922293–?	3e-07	–	NR	–	0.04 unit decrease	–	NRXN3	Cognitive decline (age–related)	cognitive decline measurement	–	GCST009433	14:79739198	31792241	Gouveia MH
rs79654683–?	9e-07	–	NR	–	0.04 unit decrease	–	NRXN3	Cognitive decline (age–related)	cognitive decline measurement	–	GCST009433	14:79755688	31792241	Gouveia MH
rs117556367–?	9e-07	–	NR	–	0.04 unit decrease	–	NRXN3	Cognitive decline (age–related)	cognitive decline measurement	–	GCST009433	14:79776163	31792241	Gouveia MH
rs138347004–?	3e-07	–	NR	–	0.04 unit decrease	–	PLA2G2E,OTUD3	Cognitive decline (age–related)	cognitive decline measurement	–	GCST009433	1:19916823	31792241	Gouveia MH
rs190722109–?	1e-07	–	NR	–	0.07 unit decrease	–	U3,LINC02531	Cognitive decline (age–related)	cognitive decline measurement	–	GCST009433	6:92476894	31792241	Gouveia MH
rs145261073–?	9e-07	–	NR	–	0.06 unit decrease	–	LINC02531,U3	Cognitive decline (age–related)	cognitive decline measurement	–	GCST009433	6:92476942	31792241	Gouveia MH
rs150356279–?	3e-07	–	NR	–	0.06 unit decrease	–	DDX43P2,VWC2	Cognitive decline (age–related)	cognitive decline measurement	–	GCST009433	7:49696804	31792241	Gouveia MH
rs75968745–?	3e-07	–	NR	–	0.06 unit decrease	–	DDX43P2,VWC2	Cognitive decline (age–related)	cognitive decline measurement	–	GCST009433	7:49697324	31792241	Gouveia MH
rs17133460–?	3e-07	–	NR	–	0.06 unit decrease	–	DDX43P2,VWC2	Cognitive decline (age–related)	cognitive decline measurement	–	GCST009433	7:49701589	31792241	Gouveia MH
rs79868020–?	3e-07	–	NR	–	0.06 unit decrease	–	DDX43P2,VWC2	Cognitive decline (age–related)	cognitive decline measurement	–	GCST009433	7:49702012	31792241	Gouveia MH
rs78400729–?	3e-07	–	NR	–	0.06 unit decrease	–	VWC2,DDX43P2	Cognitive decline (age–related)	cognitive decline measurement	–	GCST009433	7:49694034	31792241	Gouveia MH
rs77499314–?	9e-08	–	NR	–	0.07 unit decrease	–	POT1–AS1,GRM8	Cognitive decline (age–related)	cognitive decline measurement	–	GCST009433	7:125597904	31792241	Gouveia MH
rs74584681–?	2e-07	–	NR	–	0.04 unit decrease	–	ZNF385D	Cognitive decline (age–related)	cognitive decline measurement	–	GCST009433	3:21433452	31792241	Gouveia MH
rs144191744–?	3e-08	–	NR	0.12	–	[0.05–0.29]	TGFBR3	Subjective cognitive decline in migraine	cognitive decline measurement	migraine disorder	GCST90133376	1:91730849	35783123	Yeh PK
rs144191744–?	1e-07	–	NR	0.11	–	[0.04–0.3]	TGFBR3	Subjective cognitive decline in episodic migraine	cognitive decline measurement	migraine disorder	GCST90133372	1:91730849	35783123	Yeh PK
rs4488224–?	1e-07	–	NR	0.23	–	[0.13–0.4]	PSMA2P1,RNU6–1135P	Subjective cognitive decline in chronic migraine	cognitive decline measurement	migraine disorder	GCST90133373	11:87510788	35783123	Yeh PK
rs17111203–?	6e-07	–	NR	0.17	–	[0.08–0.36]	ARHGAP29	Subjective cognitive decline in chronic migraine	cognitive decline measurement	migraine disorder	GCST90133373	1:94180440	35783123	Yeh PK
rs112400385–?	3e-07	–	NR	0.44	–	[0.32–0.6]	ST18	Subjective cognitive decline in migraine without aura	cognitive decline measurement	migraine without aura, susceptibility to, 4	GCST90133374	8:52277062	35783123	Yeh PK
rs144191744–?	8e-07	–	NR	0.1	–	[0.03–0.31]	TGFBR3	Subjective cognitive decline in migraine without aura	cognitive decline measurement	migraine without aura, susceptibility to, 4	GCST90133374	1:91730849	35783123	Yeh PK
rs2352564–?	5e-06	–	NR	0.35	–	[0.22–0.63]	PTMAP10,Y_RNA	Subjective cognitive decline	cognitive decline measurement	–	GCST90133375	7:138232618	35783123	Yeh PK
rs6089473–?	8e-06	–	NR	0.51	–	[0.37–0.68]	CDH4	Subjective cognitive decline	cognitive decline measurement	–	GCST90133375	20:61401073	35783123	Yeh PK
rs11637611–C	1e-15	–	NR	–	–	–	PARP6	Rate of cognitive decline in mild cognitive impairment (time interaction)	cognitive decline measurement,disease progression measurement	cognitive impairment	GCST004371	15:72259371	22833209	Hu X
rs7840202–C	4e-14	–	NR	–	–	–	UBR5	Rate of cognitive decline in mild cognitive impairment (time interaction)	cognitive decline measurement,disease progression measurement	cognitive impairment	GCST004371	8:102296172	22833209	Hu X
rs12752888–C	3e-11	–	NR	–	–	–	LINC02784,HNRNPA1P63	Rate of cognitive decline in mild cognitive impairment (time interaction)	cognitive decline measurement,disease progression measurement	cognitive impairment	GCST004371	1:54527266	22833209	Hu X
rs67435264–?	2e-07	–	NR	–	0.01 unit increase	[NR]	MYBPC1,CHPT1	Memory decline	cognitive decline measurement,memory performance	–	GCST010679	12:101689868	31985465	Chen SD
rs13374761–?	4e-08	–	NR	–	0.01 unit increase	[NR]	SLAMF1	Memory decline	cognitive decline measurement,memory performance	–	GCST010679	1:160643161	31985465	Chen SD
rs16926287–?	1e-07	–	NR	–	0.01 unit increase	[NR]	PTPRD–DT,IMP3P1	Memory decline	cognitive decline measurement,memory performance	–	GCST010679	9:10687128	31985465	Chen SD
rs3801203–A	3e-09	–	0.19	–	0.26 unit decrease	[0.17–0.35]	GLI3	Language performance in older adults (adjusted for episodic memory)	cognitive decline measurement,memory performance,language measurement	–	GCST004372	7:42148801	28577822	Deters KD
rs13053731–?	5e-07	–	NR	–	0.30 unit decrease	[0.18–0.42]	MYH9	Language performance in older adults (adjusted for episodic memory)	cognitive decline measurement,memory performance,language measurement	–	GCST004372	22:36286661	28577822	Deters KD
rs11775026–?	9e-07	–	NR	–	0.38 unit decrease	[0.23–0.53]	C8orf89,PRXL2AP2	Language performance in older adults (adjusted for episodic memory)	cognitive decline measurement,memory performance,language measurement	–	GCST004372	8:73264813	28577822	Deters KD
rs9564655–?	2e-06	–	NR	–	0.30 unit decrease	[0.18–0.42]	ATXN8OS	Language performance in older adults (adjusted for episodic memory)	cognitive decline measurement,memory performance,language measurement	–	GCST004372	13:70129083	28577822	Deters KD
rs62007496–?	3e-06	–	NR	–	0.26 unit decrease	[0.15–0.37]	TNFAIP2,LINC00677	Language performance in older adults (adjusted for episodic memory)	cognitive decline measurement,memory performance,language measurement	–	GCST004372	14:103122045	28577822	Deters KD
rs897148–?	3e-06	–	NR	–	0.18 unit decrease	[0.1–0.25]	LINC02964,TRIB1AL	Language performance in older adults (adjusted for episodic memory)	cognitive decline measurement,memory performance,language measurement	–	GCST004372	8:125568924	28577822	Deters KD
rs6008312–?	3e-06	–	NR	–	0.24 unit decrease	[0.14–0.34]	LINC00898	Language performance in older adults (adjusted for episodic memory)	cognitive decline measurement,memory performance,language measurement	–	GCST004372	22:47625916	28577822	Deters KD
rs7818345–?	4e-06	–	NR	–	0.16 unit decrease	[0.093–0.231]	CSGALNACT1	Language performance in older adults (adjusted for episodic memory)	cognitive decline measurement,memory performance,language measurement	–	GCST004372	8:19449107	28577822	Deters KD
rs17090219–?	9e-08	–	NR	–	5.15 unit increase	[3.33–6.97]	TXNL1,LINC03069	Accelerated cognitive decline after conversion of mild cognitive impairment to Alzheimer’s disease (Alzhiemer’s diagnosis trajectory interaction)	Alzheimer disease,cognitive decline measurement,Cognitive impairment	–	GCST004253	18:56523802	28560309	Lee E
rs3936289–?	5e-07	–	NR	–	3.34 unit increase	[2.09–4.59]	ST6GAL1	Accelerated cognitive decline after conversion of mild cognitive impairment to Alzheimer’s disease (Alzhiemer’s diagnosis trajectory interaction)	Alzheimer disease,cognitive decline measurement,Cognitive impairment	–	GCST004253	3:187037169	28560309	Lee E
rs56378310–?	2e-06	–	NR	–	2.98 unit decrease	[1.8–4.16]	RAB20	Accelerated cognitive decline after conversion of mild cognitive impairment to Alzheimer’s disease (Alzhiemer’s diagnosis trajectory interaction)	Alzheimer disease,cognitive decline measurement,Cognitive impairment	–	GCST004253	13:110537326	28560309	Lee E
rs192470679–?	2e-06	–	NR	–	2.89 unit increase	[1.73–4.05]	PDS5B	Accelerated cognitive decline after conversion of mild cognitive impairment to Alzheimer’s disease (Alzhiemer’s diagnosis trajectory interaction)	Alzheimer disease,cognitive decline measurement,Cognitive impairment	–	GCST004253	13:32716722	28560309	Lee E
rs11121365–?	2e-06	–	NR	–	5.76 unit increase	[3.45–8.07]	SPSB1	Accelerated cognitive decline after conversion of mild cognitive impairment to Alzheimer’s disease (Alzhiemer’s diagnosis trajectory interaction)	Alzheimer disease,cognitive decline measurement,Cognitive impairment	–	GCST004253	1:9297665	28560309	Lee E
rs2484–?	3e-06	–	NR	–	4.53 unit increase	[2.69–6.37]	BDH1	Accelerated cognitive decline after conversion of mild cognitive impairment to Alzheimer’s disease (Alzhiemer’s diagnosis trajectory interaction)	Alzheimer disease,cognitive decline measurement,Cognitive impairment	–	GCST004253	3:197541698	28560309	Lee E
rs10903488–?	3e-06	–	NR	–	4.58 unit increase	[2.7–6.46]	ADARB2	Accelerated cognitive decline after conversion of mild cognitive impairment to Alzheimer’s disease (Alzhiemer’s diagnosis trajectory interaction)	Alzheimer disease,cognitive decline measurement,Cognitive impairment	–	GCST004253	10:1563803	28560309	Lee E
rs6016505–?	4e-06	–	NR	–	–	–	TOP1	Accelerated cognitive decline after conversion of mild cognitive impairment to Alzheimer’s disease (Alzhiemer’s diagnosis trajectory interaction)	Alzheimer disease,cognitive decline measurement,Cognitive impairment	–	GCST004253	20:41049649	28560309	Lee E
rs314277–?	5e-06	–	NR	–	–	–	LIN28B	Accelerated cognitive decline after conversion of mild cognitive impairment to Alzheimer’s disease (Alzhiemer’s diagnosis trajectory interaction)	Alzheimer disease,cognitive decline measurement,Cognitive impairment	–	GCST004253	6:104959787	28560309	Lee E
rs57905270–?	5e-06	–	NR	–	–	–	C2orf83	Accelerated cognitive decline after conversion of mild cognitive impairment to Alzheimer’s disease (Alzhiemer’s diagnosis trajectory interaction)	Alzheimer disease,cognitive decline measurement,Cognitive impairment	–	GCST004253	2:227621998	28560309	Lee E
rs12525341–?	8e-06	–	NR	–	–	–	TIAM2	Accelerated cognitive decline after conversion of mild cognitive impairment to Alzheimer’s disease (Alzhiemer’s diagnosis trajectory interaction)	Alzheimer disease,cognitive decline measurement,Cognitive impairment	–	GCST004253	6:155173590	28560309	Lee E
NOTE: OR, odds ratio; CI: confidence interval; EFO,experimental factor ontology.
