# Supplementary material for: Whole-genome Sequence Analysis Revealed Novel Subjective Cognitive Decline-associated Genes in 10,763 Chinese
Source: Genomics Proteomics Bioinformatics. 2025 Jul 29;23(5):qzaf063. doi: 10.1093/gpbjnl/qzaf063 (PMC12561000; doi:10.1093/gpbjnl/qzaf063)
Supplement: qzaf063_Supplementary_Data [file qzaf063_supplementary_data.zip › Supplementary table 8.xlsx]

## Sheet: known_loci_chr
Table S8 Cognitive decline-related loci after pruning
Chr	Pos	Ref	Alt
1	60526484	T	A
2	216629032	A	G
3	21433452	C	A
4	10489927	A	C
5	120073558	C	T
6	150814249	A	G
7	28247668	T	A
8	142599411	C	T
9	98453701	A	G
10	110883279	G	C
11	87510788	G	A
12	52519125	G	T
13	101117195	T	C
14	68959672	C	T
15	33283306	C	T
16	51504852	C	T
17	50772596	C	T
18	48806024	A	G
19	12398722	C	A
20	59377140	G	T
21	34866210	G	A
22	19518601	T	C
