# Supplementary material for: Whole-genome Sequence Analysis Revealed Novel Subjective Cognitive Decline-associated Genes in 10,763 Chinese
Source: Genomics Proteomics Bioinformatics. 2025 Jul 29;23(5):qzaf063. doi: 10.1093/gpbjnl/qzaf063 (PMC12561000; doi:10.1093/gpbjnl/qzaf063)
Supplement: qzaf063_Supplementary_Data [file qzaf063_supplementary_data.zip › Supplementary table 9.xlsx]

## Sheet: Sheet2
Table S9 Suggestive SCD-related genes from rare variants analysis
Category	Gene name	Chr	Category	Discovery		Validation
				nSNV	STAAR-O	nSNV	STAAR-O
Coding region	MPZL3	11	Synonymous	5	1.8881e-06	2	0.595
	COX4I1	16	Missense	11	1.25481e-06	NA	NA
	CRYM	16	pLoF	6	8.26108e-07	NA	NA
	CRYM	16	PTV	7	6.31119e-07	NA	NA
	PCED1A	20	Missense	19	2.30059e-06	7	0.032
	SAMM50	22	Synonymous	14	1.19121e-06	9	0.951
	CCDC167	6	Synonymous	2	2.09602e-06	NA	NA
Non-coding region	ADRA1B	5	Promoter_CAGE	6	7.36373e-07	NA	NA
	FAM107B	10	Promoter_CAGE	4	1.09158e-06	2	0.18
	PCED1A	20	Promoter_DHS	33	1.64365e-06	10	0.308
	PCED1A	20	UTR	24	1.74349e-06	10	0.491
	PCED1A	20	Enhancer_DHS	31	1.48608e-06	10	0.351
Note: Results of rare variant sets were performed applying STAAR pipeline, and P values in STAAR-O were finally used in identifying associations. A suggestive threshold was set at P < 2.5E-06. pLoF, predicted loss of function.
